# Supplementary material for: Bis(4,6-dimethyl­pyrimidine-2-thiol­ato)dimethyl­tin(IV)
Source: Acta Crystallogr Sect E Struct Rep Online. 2010 Aug 28;66(Pt 9):m1174. doi: 10.1107/S1600536810030412 (PMC3007831; doi:10.1107/S1600536810030412)
Supplement: Supplementary file 1 [file e-66-m1174-sup1.cif]

##############################################################################
###                                                                        ###
###        Electronic paper (Acta Crystallographica Section E)             ###
###                                                                        ###
##############################################################################
#                                                                            #
# This CIF contains the data in a paper accepted for publication in Acta     #
# Crystallographica Section E. It conforms to the requirements of Notes      #
# for Authors for Section E, and has been peer reviewed under the auspices   #
# of the IUCr Commission on Journals.                                        #
#                                                                            #
# Full details of the Crystallographic Information File format               #
# are given in the paper "The Crystallographic Information File (CIF):       #
# a New Standard Archive File for Crystallography" by S. R. Hall, F. H.      #
# Allen and I. D. Brown [Acta Cryst. (1991), A47, 655-685].                  #
#                                                                            #
# The current version of the core CIF dictionary is obtainable from          #
# ftp://ftp.iucr.org/pub/cif_core.dic. The current version number is 2.4.    #
#                                                                            #
# Software is freely available for graphical display of the structure(s) in  #
# this CIF.  For information consult the CIF home page http://www.iucr.org/  #
# cif/home.html                                                              #
#                                                                            #
# This file may be used for bona fide research purposes within the           #
# scientific community so long as proper attribution is given to the journal # 
# article from which it was obtained.                                        #
#                                                                            #
##############################################################################
                                             
data_I
_audit_creation_method     SHELXL-97
_chemical_name_systematic
;
Bis(4,6-dimethylpyrimidine-2-thiolato)dimethyltin(IV)
;
_chemical_name_common     ?
_chemical_formula_moiety     'C14 H20 N4 S2 Sn'
_chemical_formula_sum     'C14 H20 N4 S2 Sn'
_chemical_formula_iupac     '[Sn (C H3)2 (C6 H7 N2 S)2]'
_chemical_formula_weight     427.15
_chemical_melting_point     ?
_symmetry_cell_setting     monoclinic
_symmetry_space_group_name_H-M     'P 21/n'
_symmetry_space_group_name_Hall     '-P 2yn'
loop_
    _symmetry_equiv_pos_as_xyz
    'x, y, z'
    '-x+1/2, y+1/2, -z+1/2'
    '-x, -y, -z'
    'x-1/2, -y-1/2, z-1/2'
_cell_length_a     10.5787(17)
_cell_length_b     26.731(4)
_cell_length_c     13.393(2)
_cell_angle_alpha     90.00
_cell_angle_beta     91.001(2)
_cell_angle_gamma     90.00
_cell_volume     3786.7(11)
_cell_formula_units_Z     8
_cell_measurement_reflns_used     6539
_cell_measurement_theta_min     2.286
_cell_measurement_theta_max     24.766
_cell_measurement_temperature     273(2)
_exptl_crystal_description     block
_exptl_crystal_colour     colorless
_exptl_crystal_size_max     0.43
_exptl_crystal_size_mid     0.38
_exptl_crystal_size_min     0.16
_exptl_crystal_density_diffrn     1.498
_exptl_crystal_density_meas     ?
_exptl_crystal_density_method     'not measured'
_exptl_crystal_F_000     1712
_exptl_absorpt_coefficient_mu     1.569
_exptl_absorpt_correction_type     multi-scan
_exptl_absorpt_process_details     '(SADABS; Sheldrick, 1996)'
_exptl_absorpt_correction_T_min     0.5519
_exptl_absorpt_correction_T_max     0.7874
_exptl_special_details
;
;
_diffrn_ambient_temperature     273(2)
_diffrn_radiation_type     MoK\a
_diffrn_radiation_wavelength     0.71073
_diffrn_radiation_source     'fine-focus sealed tube'
_diffrn_radiation_monochromator     graphite
_diffrn_measurement_device_type     'Bruker SMART CCD area-detector'
_diffrn_measurement_method     '\f and \w scans'
_diffrn_detector_area_resol_mean     ?
_diffrn_reflns_number     19775
_diffrn_reflns_av_R_equivalents     0.0374
_diffrn_reflns_av_sigmaI/netI     0.0404
_diffrn_reflns_theta_min     2.07
_diffrn_reflns_theta_max     25.03
_diffrn_reflns_theta_full     25.03
_diffrn_measured_fraction_theta_max     0.998
_diffrn_measured_fraction_theta_full     0.998
_diffrn_reflns_limit_h_min     -12
_diffrn_reflns_limit_h_max     12
_diffrn_reflns_limit_k_min     -31
_diffrn_reflns_limit_k_max     31
_diffrn_reflns_limit_l_min     -14
_diffrn_reflns_limit_l_max     15
_diffrn_standards_number     0
_diffrn_standards_interval_count     ?
_diffrn_standards_interval_time     ?
_diffrn_standards_decay_%     ?
_refine_special_details
;
Refinement of <i>F</i>^2^ against ALL reflections. The weighted <i>R</i>-factor
<i>wR</i> and goodness of fit <i>S</i> are based on <i>F</i>^2^, conventional
<i>R</i>-factors <i>R</i> are based on <i>F</i>, with <i>F</i> set to zero for
negative <i>F</i>^2^. The threshold expression of <i>F</i>^2^ >
\s(<i>F</i>^2^) is used only for calculating <i>R</i>-factors(gt) <i>etc</i>.
and is not relevant to the choice of reflections for refinement.
<i>R</i>-factors based on <i>F</i>^2^ are statistically about twice as large
as those based on <i>F</i>, and <i>R</i>- factors based on ALL data will be
even larger.
;
_reflns_number_total     6678
_reflns_number_gt     4533
_reflns_threshold_expression     I>2sigma(I)
_refine_ls_structure_factor_coef     Fsqd
_refine_ls_matrix_type     full
_refine_ls_R_factor_all     0.0652
_refine_ls_R_factor_gt     0.0357
_refine_ls_wR_factor_gt     0.0755
_refine_ls_wR_factor_ref     0.0896
_refine_ls_goodness_of_fit_ref     1.062
_refine_ls_restrained_S_all     1.062
_refine_ls_number_reflns     6678
_refine_ls_number_parameters     391
_refine_ls_number_restraints     0
_refine_ls_hydrogen_treatment     constr
_refine_ls_weighting_scheme     calc
_refine_ls_weighting_details
         'calc w=1/[\s^2^(Fo^2^)+(0.0349P)^2^+1.8858P] where P=(Fo^2^+2Fc^2^)/3'
_atom_sites_solution_hydrogens     geom
_atom_sites_solution_primary     direct
_atom_sites_solution_secondary     difmap
_refine_ls_shift/su_max     0.001
_refine_ls_shift/su_mean     0.000
_refine_diff_density_max     0.397
_refine_diff_density_min     -0.502
_refine_ls_extinction_method     none
_refine_ls_extinction_coef     ?
loop_
    _atom_type_symbol
    _atom_type_description
    _atom_type_scat_dispersion_real
    _atom_type_scat_dispersion_imag
    _atom_type_scat_source
    'C' 'C' 0.0033 0.0016
                         'International Tables Vol C Tables 4.2.6.8 and 6.1.1.4'
    'H' 'H' 0.0000 0.0000
                         'International Tables Vol C Tables 4.2.6.8 and 6.1.1.4'
    'N' 'N' 0.0061 0.0033
                         'International Tables Vol C Tables 4.2.6.8 and 6.1.1.4'
    'Sn' 'Sn' -0.6537 1.4246
                         'International Tables Vol C Tables 4.2.6.8 and 6.1.1.4'
    'S' 'S' 0.1246 0.1234
                         'International Tables Vol C Tables 4.2.6.8 and 6.1.1.4'
_computing_data_collection     'SMART (Siemens, 1996)'
_computing_cell_refinement     'SAINT (Siemens, 1996)'
_computing_data_reduction     'SAINT (Siemens, 1996)'
_computing_structure_solution     'SHELXS97 (Sheldrick, 2008)'
_computing_structure_refinement     'SHELXL97 (Sheldrick, 2008)'
_computing_molecular_graphics     'SHELXTL (Sheldrick, 2008)'
_computing_publication_material     'SHELXTL (Sheldrick, 2008)'
loop_
    _atom_site_type_symbol
    _atom_site_label
    _atom_site_fract_x
    _atom_site_fract_y
    _atom_site_fract_z
    _atom_site_U_iso_or_equiv
    _atom_site_adp_type
    _atom_site_calc_flag
    _atom_site_refinement_flags
    _atom_site_occupancy
    _atom_site_disorder_assembly
    _atom_site_disorder_group
    Sn Sn1 0.29835(3) 0.070638(12) 0.28079(2) 0.05902(12) Uani d . 1 . .
    Sn Sn2 0.46690(3) 0.321709(12) 0.29062(2) 0.05684(11) Uani d . 1 . .
    N N1 0.5146(3) 0.04328(14) 0.1909(3) 0.0572(10) Uani d . 1 . .
    N N2 0.6789(4) 0.10341(16) 0.1758(3) 0.0689(11) Uani d . 1 . .
    N N3 0.0515(4) 0.05130(16) 0.3491(3) 0.0672(11) Uani d . 1 . .
    N N4 -0.0609(4) 0.12016(15) 0.4172(3) 0.0648(11) Uani d . 1 . .
    N N5 0.2278(4) 0.30583(15) 0.2095(3) 0.0604(10) Uani d . 1 . .
    N N6 0.0827(4) 0.37434(15) 0.2086(3) 0.0645(11) Uani d . 1 . .
    N N7 0.7109(4) 0.29191(14) 0.3290(3) 0.0594(10) Uani d . 1 . .
    N N8 0.8426(4) 0.34338(14) 0.4329(3) 0.0588(10) Uani d . 1 . .
    S S1 0.47037(13) 0.13220(5) 0.26493(12) 0.0772(4) Uani d . 1 . .
    S S2 0.17451(14) 0.13676(5) 0.36460(12) 0.0814(4) Uani d . 1 . .
    S S3 0.30242(12) 0.38749(5) 0.30106(11) 0.0700(4) Uani d . 1 . .
    S S4 0.61257(13) 0.37658(5) 0.38733(11) 0.0730(4) Uani d . 1 . .
    C C1 0.5659(4) 0.08862(17) 0.2041(3) 0.0568(12) Uani d . 1 . .
    C C2 0.7474(5) 0.0685(2) 0.1292(4) 0.0752(15) Uani d . 1 . .
    C C3 0.7034(5) 0.0213(2) 0.1139(4) 0.0775(16) Uani d . 1 . .
    H H3 0.7541 -0.0025 0.0838 0.093 Uiso calc R 1 . .
    C C4 0.5828(5) 0.00892(18) 0.1432(4) 0.0669(14) Uani d . 1 . .
    C C5 0.8762(5) 0.0855(3) 0.0965(5) 0.117(2) Uani d . 1 . .
    H H5A 0.8669 0.1120 0.0486 0.175 Uiso calc R 1 . .
    H H5B 0.9199 0.0579 0.0667 0.175 Uiso calc R 1 . .
    H H5C 0.9239 0.0973 0.1534 0.175 Uiso calc R 1 . .
    C C6 0.5228(7) -0.0405(2) 0.1240(5) 0.104(2) Uani d . 1 . .
    H H6A 0.4815 -0.0517 0.1833 0.156 Uiso calc R 1 . .
    H H6B 0.5864 -0.0643 0.1059 0.156 Uiso calc R 1 . .
    H H6C 0.4616 -0.0375 0.0705 0.156 Uiso calc R 1 . .
    C C7 0.0413(5) 0.09874(19) 0.3781(3) 0.0606(12) Uani d . 1 . .
    C C8 -0.1617(5) 0.0906(2) 0.4255(3) 0.0651(13) Uani d . 1 . .
    C C9 -0.1586(5) 0.0414(2) 0.3959(4) 0.0736(15) Uani d . 1 . .
    H H9 -0.2299 0.0213 0.4012 0.088 Uiso calc R 1 . .
    C C10 -0.0492(5) 0.0224(2) 0.3586(4) 0.0748(15) Uani d . 1 . .
    C C11 -0.2767(5) 0.1137(2) 0.4713(4) 0.0980(19) Uani d . 1 . .
    H H11A -0.2750 0.1493 0.4615 0.147 Uiso calc R 1 . .
    H H11B -0.2769 0.1065 0.5415 0.147 Uiso calc R 1 . .
    H H11C -0.3515 0.1001 0.4401 0.147 Uiso calc R 1 . .
    C C12 -0.0373(7) -0.0313(2) 0.3279(6) 0.128(3) Uani d . 1 . .
    H H12A -0.0235 -0.0332 0.2573 0.192 Uiso calc R 1 . .
    H H12B -0.1136 -0.0489 0.3436 0.192 Uiso calc R 1 . .
    H H12C 0.0328 -0.0463 0.3631 0.192 Uiso calc R 1 . .
    C C13 0.3509(6) 0.0161(2) 0.3880(4) 0.0935(19) Uani d . 1 . .
    H H13A 0.3236 -0.0163 0.3655 0.140 Uiso calc R 1 . .
    H H13B 0.3119 0.0237 0.4504 0.140 Uiso calc R 1 . .
    H H13C 0.4412 0.0161 0.3969 0.140 Uiso calc R 1 . .
    C C14 0.2190(5) 0.0561(3) 0.1390(4) 0.0965(19) Uani d . 1 . .
    H H14A 0.2143 0.0206 0.1285 0.145 Uiso calc R 1 . .
    H H14B 0.2708 0.0709 0.0888 0.145 Uiso calc R 1 . .
    H H14C 0.1356 0.0702 0.1348 0.145 Uiso calc R 1 . .
    C C15 0.1916(4) 0.35227(19) 0.2334(3) 0.0570(12) Uani d . 1 . .
    C C16 0.0008(5) 0.3462(2) 0.1562(4) 0.0708(14) Uani d . 1 . .
    C C17 0.0285(6) 0.2986(3) 0.1298(4) 0.0819(17) Uani d . 1 . .
    H H17 -0.0302 0.2796 0.0938 0.098 Uiso calc R 1 . .
    C C18 0.1440(6) 0.2784(2) 0.1566(4) 0.0712(14) Uani d . 1 . .
    C C19 -0.1224(5) 0.3714(3) 0.1293(5) 0.124(3) Uani d . 1 . .
    H H19A -0.1638 0.3816 0.1892 0.187 Uiso calc R 1 . .
    H H19B -0.1756 0.3484 0.0929 0.187 Uiso calc R 1 . .
    H H19C -0.1064 0.4002 0.0887 0.187 Uiso calc R 1 . .
    C C20 0.1851(7) 0.2268(2) 0.1290(5) 0.112(2) Uani d . 1 . .
    H H20A 0.2350 0.2283 0.0699 0.168 Uiso calc R 1 . .
    H H20B 0.1120 0.2063 0.1166 0.168 Uiso calc R 1 . .
    H H20C 0.2347 0.2127 0.1827 0.168 Uiso calc R 1 . .
    C C21 0.7356(4) 0.33284(17) 0.3837(3) 0.0543(11) Uani d . 1 . .
    C C22 0.9334(4) 0.30907(19) 0.4280(3) 0.0602(12) Uani d . 1 . .
    C C23 0.9162(5) 0.26541(18) 0.3745(4) 0.0641(13) Uani d . 1 . .
    H H23 0.9798 0.2414 0.3728 0.077 Uiso calc R 1 . .
    C C24 0.8040(5) 0.25800(17) 0.3239(4) 0.0625(13) Uani d . 1 . .
    C C25 1.0534(5) 0.3200(2) 0.4843(4) 0.0843(16) Uani d . 1 . .
    H H25A 1.0953 0.3479 0.4540 0.126 Uiso calc R 1 . .
    H H25B 1.1075 0.2912 0.4828 0.126 Uiso calc R 1 . .
    H H25C 1.0344 0.3281 0.5523 0.126 Uiso calc R 1 . .
    C C26 0.7785(6) 0.2129(2) 0.2592(5) 0.0972(19) Uani d . 1 . .
    H H26A 0.7000 0.1978 0.2779 0.146 Uiso calc R 1 . .
    H H26B 0.8458 0.1892 0.2680 0.146 Uiso calc R 1 . .
    H H26C 0.7733 0.2230 0.1905 0.146 Uiso calc R 1 . .
    C C27 0.4156(5) 0.26283(19) 0.3870(4) 0.0783(15) Uani d . 1 . .
    H H27A 0.3577 0.2408 0.3528 0.117 Uiso calc R 1 . .
    H H27B 0.3760 0.2764 0.4450 0.117 Uiso calc R 1 . .
    H H27C 0.4899 0.2445 0.4070 0.117 Uiso calc R 1 . .
    C C28 0.5214(5) 0.3140(2) 0.1398(3) 0.0823(17) Uani d . 1 . .
    H H28A 0.5344 0.2793 0.1249 0.123 Uiso calc R 1 . .
    H H28B 0.5984 0.3322 0.1295 0.123 Uiso calc R 1 . .
    H H28C 0.4560 0.3271 0.0966 0.123 Uiso calc R 1 . .
loop_
    _atom_site_aniso_label
    _atom_site_aniso_U_11
    _atom_site_aniso_U_22
    _atom_site_aniso_U_33
    _atom_site_aniso_U_12
    _atom_site_aniso_U_13
    _atom_site_aniso_U_23
    Sn1 0.0535(2) 0.0648(2) 0.0589(2) 0.00175(16) 0.00344(16) 0.00119(16)
    Sn2 0.0546(2) 0.0580(2) 0.0576(2) -0.00125(16) -0.00538(15) 0.00102(15)
    N1 0.050(2) 0.057(2) 0.065(3) 0.0019(19) 0.0042(19) 0.0066(19)
    N2 0.042(2) 0.084(3) 0.081(3) -0.006(2) 0.004(2) 0.002(2)
    N3 0.066(3) 0.075(3) 0.062(3) 0.011(2) 0.013(2) -0.014(2)
    N4 0.060(3) 0.080(3) 0.055(2) 0.011(2) 0.006(2) -0.010(2)
    N5 0.060(3) 0.065(3) 0.057(2) -0.003(2) -0.003(2) -0.001(2)
    N6 0.046(2) 0.085(3) 0.063(3) 0.004(2) 0.003(2) 0.002(2)
    N7 0.059(2) 0.056(2) 0.062(2) -0.008(2) -0.011(2) 0.004(2)
    N8 0.054(2) 0.066(2) 0.056(2) -0.011(2) -0.005(2) 0.0046(19)
    S1 0.0581(8) 0.0638(8) 0.1101(11) 0.0000(6) 0.0133(8) -0.0147(7)
    S2 0.0663(9) 0.0764(9) 0.1021(11) 0.0001(7) 0.0200(8) -0.0143(8)
    S3 0.0536(7) 0.0646(8) 0.0914(10) -0.0002(6) -0.0108(7) -0.0110(7)
    S4 0.0604(8) 0.0669(8) 0.0910(10) 0.0050(6) -0.0183(7) -0.0137(7)
    C1 0.046(3) 0.059(3) 0.065(3) 0.003(2) -0.004(2) 0.003(2)
    C2 0.052(3) 0.106(5) 0.068(3) 0.003(3) 0.000(3) 0.004(3)
    C3 0.064(4) 0.097(4) 0.072(4) 0.030(3) 0.005(3) -0.004(3)
    C4 0.077(4) 0.058(3) 0.066(3) 0.018(3) 0.002(3) 0.008(2)
    C5 0.048(3) 0.178(7) 0.125(6) -0.003(4) 0.018(4) -0.005(5)
    C6 0.129(6) 0.064(4) 0.120(5) -0.002(4) 0.020(4) -0.011(3)
    C7 0.060(3) 0.074(3) 0.047(3) 0.012(3) 0.005(2) -0.002(2)
    C8 0.053(3) 0.097(4) 0.046(3) 0.012(3) 0.006(2) -0.002(3)
    C9 0.064(4) 0.092(4) 0.066(3) -0.009(3) 0.008(3) 0.002(3)
    C10 0.074(4) 0.078(4) 0.073(4) -0.006(3) 0.011(3) -0.011(3)
    C11 0.071(4) 0.133(5) 0.092(4) 0.019(4) 0.027(3) -0.012(4)
    C12 0.123(6) 0.080(5) 0.181(7) -0.007(4) 0.012(5) -0.038(5)
    C13 0.107(5) 0.094(4) 0.080(4) 0.019(4) 0.008(4) 0.032(3)
    C14 0.064(4) 0.151(6) 0.074(4) 0.006(4) -0.004(3) -0.013(4)
    C15 0.047(3) 0.070(3) 0.054(3) -0.002(2) 0.005(2) 0.006(2)
    C16 0.051(3) 0.108(5) 0.054(3) -0.009(3) -0.003(3) 0.007(3)
    C17 0.073(4) 0.114(5) 0.059(3) -0.027(4) -0.001(3) -0.008(3)
    C18 0.083(4) 0.074(4) 0.057(3) -0.011(3) 0.005(3) -0.007(3)
    C19 0.057(4) 0.207(8) 0.108(5) 0.012(4) -0.023(4) 0.012(5)
    C20 0.150(7) 0.088(5) 0.098(5) -0.014(4) -0.010(4) -0.031(4)
    C21 0.052(3) 0.060(3) 0.051(3) -0.008(2) -0.008(2) 0.006(2)
    C22 0.048(3) 0.074(3) 0.059(3) -0.009(3) 0.003(2) 0.013(3)
    C23 0.057(3) 0.063(3) 0.072(3) 0.005(2) 0.003(3) 0.011(3)
    C24 0.066(3) 0.052(3) 0.070(3) -0.006(3) -0.002(3) 0.000(2)
    C25 0.055(3) 0.102(4) 0.096(4) -0.008(3) -0.009(3) 0.005(3)
    C26 0.096(5) 0.069(4) 0.126(5) 0.001(3) -0.011(4) -0.020(3)
    C27 0.081(4) 0.074(4) 0.079(4) -0.004(3) -0.007(3) 0.017(3)
    C28 0.067(4) 0.125(5) 0.055(3) 0.000(3) 0.006(3) -0.001(3)
_geom_special_details
;
All e.s.d.'s (except the e.s.d. in the dihedral angle between two l.s. planes)
are estimated using the full covariance matrix. The cell e.s.d.'s are taken
into account individually in the estimation of e.s.d.'s in distances, angles
and torsion angles; correlations between e.s.d.'s in cell parameters are only
used when they are defined by crystal symmetry. An approximate (isotropic)
treatment of cell e.s.d.'s is used for estimating e.s.d.'s involving l.s.
planes.
;
loop_
    _geom_bond_atom_site_label_1
    _geom_bond_atom_site_label_2
    _geom_bond_site_symmetry_2
    _geom_bond_distance
    _geom_bond_publ_flag
    Sn1 C14 . 2.099(5) ?
    Sn1 C13 . 2.114(5) ?
    Sn1 S1 . 2.4654(14) ?
    Sn1 S2 . 2.4804(14) ?
    Sn2 C27 . 2.112(5) ?
    Sn2 C28 . 2.121(5) ?
    Sn2 S4 . 2.4766(14) ?
    Sn2 S3 . 2.4793(13) ?
    N1 C4 . 1.337(6) ?
    N1 C1 . 1.338(5) ?
    N2 C1 . 1.321(5) ?
    N2 C2 . 1.343(6) ?
    N3 C10 . 1.324(6) ?
    N3 C7 . 1.331(6) ?
    N4 C8 . 1.334(6) ?
    N4 C7 . 1.338(5) ?
    N5 C15 . 1.340(6) ?
    N5 C18 . 1.344(6) ?
    N6 C15 . 1.332(6) ?
    N6 C16 . 1.337(6) ?
    N7 C21 . 1.340(5) ?
    N7 C24 . 1.341(6) ?
    N8 C21 . 1.330(5) ?
    N8 C22 . 1.331(6) ?
    S1 C1 . 1.752(5) ?
    S2 C7 . 1.749(5) ?
    S3 C15 . 1.744(5) ?
    S4 C21 . 1.751(5) ?
    C2 C3 . 1.358(7) ?
    C2 C5 . 1.508(7) ?
    C3 C4 . 1.382(7) ?
    C3 H3 . 0.9300 ?
    C4 C6 . 1.486(7) ?
    C5 H5A . 0.9600 ?
    C5 H5B . 0.9600 ?
    C5 H5C . 0.9600 ?
    C6 H6A . 0.9600 ?
    C6 H6B . 0.9600 ?
    C6 H6C . 0.9600 ?
    C8 C9 . 1.374(7) ?
    C8 C11 . 1.504(7) ?
    C9 C10 . 1.366(7) ?
    C9 H9 . 0.9300 ?
    C10 C12 . 1.500(7) ?
    C11 H11A . 0.9600 ?
    C11 H11B . 0.9600 ?
    C11 H11C . 0.9600 ?
    C12 H12A . 0.9600 ?
    C12 H12B . 0.9600 ?
    C12 H12C . 0.9600 ?
    C13 H13A . 0.9600 ?
    C13 H13B . 0.9600 ?
    C13 H13C . 0.9600 ?
    C14 H14A . 0.9600 ?
    C14 H14B . 0.9600 ?
    C14 H14C . 0.9600 ?
    C16 C17 . 1.356(8) ?
    C16 C19 . 1.504(8) ?
    C17 C18 . 1.378(8) ?
    C17 H17 . 0.9300 ?
    C18 C20 . 1.493(7) ?
    C19 H19A . 0.9600 ?
    C19 H19B . 0.9600 ?
    C19 H19C . 0.9600 ?
    C20 H20A . 0.9600 ?
    C20 H20B . 0.9600 ?
    C20 H20C . 0.9600 ?
    C22 C23 . 1.380(6) ?
    C22 C25 . 1.494(6) ?
    C23 C24 . 1.372(7) ?
    C23 H23 . 0.9300 ?
    C24 C26 . 1.506(7) ?
    C25 H25A . 0.9600 ?
    C25 H25B . 0.9600 ?
    C25 H25C . 0.9600 ?
    C26 H26A . 0.9600 ?
    C26 H26B . 0.9600 ?
    C26 H26C . 0.9600 ?
    C27 H27A . 0.9600 ?
    C27 H27B . 0.9600 ?
    C27 H27C . 0.9600 ?
    C28 H28A . 0.9600 ?
    C28 H28B . 0.9600 ?
    C28 H28C . 0.9600 ?
loop_
    _geom_angle_atom_site_label_1
    _geom_angle_atom_site_label_2
    _geom_angle_atom_site_label_3
    _geom_angle_site_symmetry_1
    _geom_angle_site_symmetry_3
    _geom_angle
    _geom_angle_publ_flag
    C14 Sn1 C13 . . 125.7(3) ?
    C14 Sn1 S1 . . 109.25(18) ?
    C13 Sn1 S1 . . 109.44(18) ?
    C14 Sn1 S2 . . 109.59(17) ?
    C13 Sn1 S2 . . 108.57(16) ?
    S1 Sn1 S2 . . 87.70(5) ?
    C27 Sn2 C28 . . 125.9(2) ?
    C27 Sn2 S4 . . 106.60(15) ?
    C28 Sn2 S4 . . 112.26(16) ?
    C27 Sn2 S3 . . 107.81(16) ?
    C28 Sn2 S3 . . 108.97(16) ?
    S4 Sn2 S3 . . 88.93(4) ?
    C4 N1 C1 . . 117.6(4) ?
    C1 N2 C2 . . 115.1(4) ?
    C10 N3 C7 . . 117.3(4) ?
    C8 N4 C7 . . 115.6(4) ?
    C15 N5 C18 . . 116.3(4) ?
    C15 N6 C16 . . 115.6(5) ?
    C21 N7 C24 . . 116.4(4) ?
    C21 N8 C22 . . 116.0(4) ?
    C1 S1 Sn1 . . 91.65(16) ?
    C7 S2 Sn1 . . 93.76(17) ?
    C15 S3 Sn2 . . 93.08(17) ?
    C21 S4 Sn2 . . 92.63(16) ?
    N2 C1 N1 . . 126.9(4) ?
    N2 C1 S1 . . 117.8(4) ?
    N1 C1 S1 . . 115.3(3) ?
    N2 C2 C3 . . 121.9(5) ?
    N2 C2 C5 . . 115.1(6) ?
    C3 C2 C5 . . 123.0(6) ?
    C2 C3 C4 . . 119.8(5) ?
    C2 C3 H3 . . 120.1 ?
    C4 C3 H3 . . 120.1 ?
    N1 C4 C3 . . 118.6(5) ?
    N1 C4 C6 . . 117.4(5) ?
    C3 C4 C6 . . 123.9(5) ?
    C2 C5 H5A . . 109.5 ?
    C2 C5 H5B . . 109.5 ?
    H5A C5 H5B . . 109.5 ?
    C2 C5 H5C . . 109.5 ?
    H5A C5 H5C . . 109.5 ?
    H5B C5 H5C . . 109.5 ?
    C4 C6 H6A . . 109.5 ?
    C4 C6 H6B . . 109.5 ?
    H6A C6 H6B . . 109.5 ?
    C4 C6 H6C . . 109.5 ?
    H6A C6 H6C . . 109.5 ?
    H6B C6 H6C . . 109.5 ?
    N3 C7 N4 . . 126.3(5) ?
    N3 C7 S2 . . 117.0(4) ?
    N4 C7 S2 . . 116.7(4) ?
    N4 C8 C9 . . 121.3(4) ?
    N4 C8 C11 . . 116.4(5) ?
    C9 C8 C11 . . 122.3(5) ?
    C10 C9 C8 . . 119.1(5) ?
    C10 C9 H9 . . 120.4 ?
    C8 C9 H9 . . 120.4 ?
    N3 C10 C9 . . 120.4(5) ?
    N3 C10 C12 . . 117.4(5) ?
    C9 C10 C12 . . 122.2(6) ?
    C8 C11 H11A . . 109.5 ?
    C8 C11 H11B . . 109.5 ?
    H11A C11 H11B . . 109.5 ?
    C8 C11 H11C . . 109.5 ?
    H11A C11 H11C . . 109.5 ?
    H11B C11 H11C . . 109.5 ?
    C10 C12 H12A . . 109.5 ?
    C10 C12 H12B . . 109.5 ?
    H12A C12 H12B . . 109.5 ?
    C10 C12 H12C . . 109.5 ?
    H12A C12 H12C . . 109.5 ?
    H12B C12 H12C . . 109.5 ?
    Sn1 C13 H13A . . 109.5 ?
    Sn1 C13 H13B . . 109.5 ?
    H13A C13 H13B . . 109.5 ?
    Sn1 C13 H13C . . 109.5 ?
    H13A C13 H13C . . 109.5 ?
    H13B C13 H13C . . 109.5 ?
    Sn1 C14 H14A . . 109.5 ?
    Sn1 C14 H14B . . 109.5 ?
    H14A C14 H14B . . 109.5 ?
    Sn1 C14 H14C . . 109.5 ?
    H14A C14 H14C . . 109.5 ?
    H14B C14 H14C . . 109.5 ?
    N6 C15 N5 . . 126.9(4) ?
    N6 C15 S3 . . 117.5(4) ?
    N5 C15 S3 . . 115.6(3) ?
    N6 C16 C17 . . 121.6(5) ?
    N6 C16 C19 . . 115.2(6) ?
    C17 C16 C19 . . 123.2(6) ?
    C16 C17 C18 . . 119.6(5) ?
    C16 C17 H17 . . 120.2 ?
    C18 C17 H17 . . 120.2 ?
    N5 C18 C17 . . 119.9(5) ?
    N5 C18 C20 . . 116.2(5) ?
    C17 C18 C20 . . 123.9(6) ?
    C16 C19 H19A . . 109.5 ?
    C16 C19 H19B . . 109.5 ?
    H19A C19 H19B . . 109.5 ?
    C16 C19 H19C . . 109.5 ?
    H19A C19 H19C . . 109.5 ?
    H19B C19 H19C . . 109.5 ?
    C18 C20 H20A . . 109.5 ?
    C18 C20 H20B . . 109.5 ?
    H20A C20 H20B . . 109.5 ?
    C18 C20 H20C . . 109.5 ?
    H20A C20 H20C . . 109.5 ?
    H20B C20 H20C . . 109.5 ?
    N8 C21 N7 . . 126.9(4) ?
    N8 C21 S4 . . 118.1(4) ?
    N7 C21 S4 . . 115.0(3) ?
    N8 C22 C23 . . 121.3(5) ?
    N8 C22 C25 . . 116.6(5) ?
    C23 C22 C25 . . 122.1(5) ?
    C24 C23 C22 . . 118.9(5) ?
    C24 C23 H23 . . 120.5 ?
    C22 C23 H23 . . 120.5 ?
    N7 C24 C23 . . 120.5(4) ?
    N7 C24 C26 . . 116.5(5) ?
    C23 C24 C26 . . 123.0(5) ?
    C22 C25 H25A . . 109.5 ?
    C22 C25 H25B . . 109.5 ?
    H25A C25 H25B . . 109.5 ?
    C22 C25 H25C . . 109.5 ?
    H25A C25 H25C . . 109.5 ?
    H25B C25 H25C . . 109.5 ?
    C24 C26 H26A . . 109.5 ?
    C24 C26 H26B . . 109.5 ?
    H26A C26 H26B . . 109.5 ?
    C24 C26 H26C . . 109.5 ?
    H26A C26 H26C . . 109.5 ?
    H26B C26 H26C . . 109.5 ?
    Sn2 C27 H27A . . 109.5 ?
    Sn2 C27 H27B . . 109.5 ?
    H27A C27 H27B . . 109.5 ?
    Sn2 C27 H27C . . 109.5 ?
    H27A C27 H27C . . 109.5 ?
    H27B C27 H27C . . 109.5 ?
    Sn2 C28 H28A . . 109.5 ?
    Sn2 C28 H28B . . 109.5 ?
    H28A C28 H28B . . 109.5 ?
    Sn2 C28 H28C . . 109.5 ?
    H28A C28 H28C . . 109.5 ?
    H28B C28 H28C . . 109.5 ?
loop_
    _geom_hbond_atom_site_label_D
    _geom_hbond_atom_site_label_H
    _geom_hbond_atom_site_label_A
    _geom_hbond_site_symmetry_A
    _geom_hbond_distance_DH
    _geom_hbond_distance_HA
    _geom_hbond_distance_DA
    _geom_hbond_angle_DHA
    _geom_hbond_publ_flag
    C6 H6A N6 2_545 0.96 2.55 3.397(7) 147.0 yes
data_global
_journal_date_recd_electronic     2010-07-27
_journal_date_accepted     2010-07-30
_journal_name_full     'Acta Crystallographica, Section E'
_journal_year     2010
_journal_volume     66
_journal_issue      9
_journal_page_first     m1174
_journal_page_last     m1174
_journal_paper_category     QM
_journal_coeditor_code     XU5005
_publ_contact_author_name     'Prof. Chunlin Ma'
_publ_contact_author_address
;
  College of Chemistry and Chemical Engineering
  Liaocheng University
  Shandong 252059
  People's Republic of China.
;
_publ_contact_author_email     macl@lcu.edu.cn
_publ_contact_author_fax     '86 538 6715521'
_publ_contact_author_phone     '86 635 8230660'
_publ_section_title
;
Bis(4,6-dimethylpyrimidine-2-thiolato)dimethyltin(IV)
;
loop_
    _publ_author_name
    _publ_author_address
    'Yang Shi'
;
  College of Chemistry and Chemical Engineering
  Liaocheng University
  Shandong 252059
  People's Republic of China
;
    'Ru-Fen Zhang'
;
  College of Chemistry and Chemical Engineering
  Liaocheng University
  Shandong 252059
  People's Republic of China
;
    'Chun-Lin Ma'
;
  College of Chemistry and Chemical Engineering
  Liaocheng University
  Shandong 252059
  People's Republic of China
;
