# Supplementary material for: Bis(4,6-dimethyl­pyrimidine-2-thiol­ato)dimethyl­tin(IV)
Source: Acta Crystallogr Sect E Struct Rep Online. 2010 Aug 28;66(Pt 9):m1174. doi: 10.1107/S1600536810030412 (PMC3007831; doi:10.1107/S1600536810030412)
Supplement: Supplementary file 2 [file e-66-m1174-Isup2.hkl]

# 
# h,k,l, Fc-squared, Fo-squared, sigma(Fo-squared) and status flag 
# 
data_I
_shelx_title ' 040726b in P2(1)/n' 
_shelx_refln_list_code          4 
_shelx_F_calc_maximum      550.31 
_exptl_crystal_F_000      1712.00 
_reflns_d_resolution_high  0.8400 
 
loop_ 
 _symmetry_equiv_pos_as_xyz 
 'x, y, z' 
 '-x+1/2, y+1/2, -z+1/2' 
 '-x, -y, -z' 
 'x-1/2, -y-1/2, z-1/2' 
 
_cell_length_a    10.5787 
_cell_length_b    26.7307 
_cell_length_c    13.3933 
_cell_angle_alpha  90.000 
_cell_angle_beta   91.001 
_cell_angle_gamma  90.000 
 
_shelx_F_squared_multiplier     1.000 
 
loop_ 
 _refln_index_h 
 _refln_index_k 
 _refln_index_l 
 _refln_F_squared_calc 
 _refln_F_squared_meas 
 _refln_F_squared_sigma 
 _refln_observed_status 
   2   0   0      470.50      498.02     34.81 o 
   4   0   0    37641.27    36973.38    844.14 o 
   6   0   0     6607.00     6625.37    224.36 o 
   8   0   0     8447.81     8339.34    284.85 o 
  10   0   0      855.27      805.97     74.68 o 
  12   0   0     1998.23     2050.25    173.65 o 
   1   1   0      133.97      158.57      9.76 o 
   2   1   0     5423.45     6021.81    170.12 o 
   3   1   0     8038.49     8497.89    353.41 o 
   4   1   0     5199.12     5828.87    128.25 o 
   5   1   0     8268.22     8861.50    224.04 o 
   6   1   0    13821.39    14818.36    285.30 o 
   7   1   0     3199.89     3417.01    112.87 o 
   8   1   0     2402.22     2252.18     74.94 o 
   9   1   0      827.90      874.72     80.18 o 
  10   1   0      903.76      996.72     82.11 o 
   1   2   0     4240.14     4636.53     80.70 o 
   2   2   0    18187.93    19202.34    246.39 o 
   3   2   0     5035.96     5017.98     84.47 o 
   4   2   0      823.13      856.58     62.19 o 
   5   2   0     8617.62     9560.67    280.18 o 
   6   2   0       30.49       16.06     21.63 o 
   7   2   0      859.08      911.46     52.20 o 
   8   2   0      709.68      758.10     56.01 o 
   9   2   0     1745.37     1692.37     70.88 o 
  10   2   0     1079.98     1143.06     72.28 o 
  11   2   0      221.09      188.52     60.35 o 
   1   3   0    16973.96    17414.67    228.16 o 
   2   3   0     2205.45     2411.84     59.70 o 
   3   3   0       16.67        7.01     10.35 o 
   4   3   0    34826.62    37143.41    474.39 o 
   5   3   0     8105.51     8638.81    144.61 o 
   6   3   0     5313.03     5160.28    106.66 o 
   7   3   0      159.36      131.20     33.88 o 
   8   3   0      863.35      945.67     78.78 o 
   9   3   0       27.26       21.97     32.80 o 
  10   3   0      110.35       88.80     37.26 o 
  11   3   0       54.46      153.87     52.50 o 
   0   4   0    61963.69    53159.63   1150.85 o 
   1   4   0    12504.28    12994.45    175.16 o 
   2   4   0      114.07      111.42     11.27 o 
   3   4   0       71.76       68.67     19.14 o 
   4   4   0       36.37       62.47     37.39 o 
   5   4   0    16142.66    18086.47    259.55 o 
   6   4   0     1827.84     2019.91     64.01 o 
   7   4   0    10960.83    11282.91    192.32 o 
   8   4   0      470.49      458.95     49.32 o 
   9   4   0       40.49       35.51     33.61 o 
  10   4   0      156.67      121.87     36.91 o 
  11   4   0     3095.95     3097.88    139.03 o 
  12   4   0      155.79      263.24    109.55 o 
   1   5   0     6149.96     6810.56    176.92 o 
   2   5   0     8607.17     8913.35    133.03 o 
   3   5   0     7649.58     8191.29    124.35 o 
   4   5   0    35763.77    34909.03    784.14 o 
   5   5   0    15630.60    16729.93    480.23 o 
   6   5   0      359.23      265.78     33.57 o 
   7   5   0      964.37      969.72     54.25 o 
   8   5   0     8650.26     8531.62    164.98 o 
   9   5   0        1.52       -0.01     35.20 o 
  10   5   0     1233.01     1155.92     76.70 o 
  11   5   0      180.29      159.91     82.69 o 
  12   5   0        9.70       -2.12     86.61 o 
   0   6   0        0.34        2.57     12.50 o 
   1   6   0     2536.43     2734.03     65.83 o 
   2   6   0    80531.72    73681.77   1090.61 o 
   3   6   0    15200.57    15229.26    184.34 o 
   4   6   0     4824.69     4848.52    119.87 o 
   5   6   0       51.36       37.30     25.86 o 
   6   6   0      580.18      562.22     34.43 o 
   7   6   0       31.84       50.41     23.73 o 
   8   6   0     1850.24     1868.18     63.61 o 
   9   6   0     6664.98     6211.05    220.73 o 
  10   6   0     3063.27     3111.07    108.34 o 
  11   6   0       12.10        4.40     58.39 o 
  12   6   0       19.85      -40.54     84.92 o 
   1   7   0       11.91      -11.86     11.86 o 
   2   7   0     2004.56     1962.90     58.57 o 
   3   7   0    12295.84    11358.06    144.32 o 
   4   7   0     6795.40     6790.94    102.02 o 
   5   7   0     5877.56     5831.12     96.21 o 
   6   7   0      375.66      418.50     31.77 o 
   7   7   0     4417.32     4190.32     87.05 o 
   8   7   0     4206.52     4238.38     93.40 o 
   9   7   0      120.33      196.56     46.93 o 
  10   7   0      352.64      492.39     75.79 o 
  11   7   0       92.91      146.88     61.30 o 
  12   7   0       53.16       42.25    100.84 o 
   0   8   0    15680.25    15571.14    266.71 o 
   1   8   0      836.75     1017.81     72.44 o 
   2   8   0      548.74      541.61     27.73 o 
   3   8   0        7.80        1.48     11.88 o 
   4   8   0    33059.05    33319.91    517.39 o 
   5   8   0     3327.16     3301.05     99.66 o 
   6   8   0      515.78      548.77     34.98 o 
   7   8   0      960.38      875.73     43.45 o 
   8   8   0      412.82      434.42     85.13 o 
   9   8   0       13.86        8.35     40.54 o 
  10   8   0       22.87        4.25     54.28 o 
  11   8   0      622.89      836.23     96.50 o 
  12   8   0      759.99      976.93    157.30 o 
   1   9   0     3400.94     3408.23     70.29 o 
   2   9   0     8202.66     8111.66    133.83 o 
   3   9   0    25593.91    25488.62    298.22 o 
   4   9   0     5209.34     5024.56     83.08 o 
   5   9   0     2260.36     2305.64     54.26 o 
   6   9   0     3995.62     3751.68    141.07 o 
   7   9   0     1962.59     1866.60     84.20 o 
   8   9   0      119.58       86.95     38.28 o 
   9   9   0     1046.01     1175.32     74.01 o 
  10   9   0       33.83      -11.47     48.51 o 
  11   9   0      436.44      463.54    145.95 o 
  12   9   0      356.07      410.78    123.98 o 
   0  10   0       44.94       15.97     18.92 o 
   1  10   0     6729.04     6656.03    115.07 o 
   2  10   0       49.14       36.34     17.75 o 
   3  10   0    30881.77    30831.08    496.44 o 
   4  10   0       21.70       20.91     17.21 o 
   5  10   0     3352.03     2876.58     61.73 o 
   6  10   0      718.07      778.23     69.90 o 
   7  10   0      945.59      928.95     60.61 o 
   8  10   0        4.77      -34.33     34.33 o 
   9  10   0     9044.46     8815.46    189.69 o 
  10  10   0       85.55       45.07     55.52 o 
  11  10   0        4.24      -25.92     73.45 o 
   1  11   0    13726.81    14128.64    211.84 o 
   2  11   0    12417.95    13028.81    211.49 o 
   3  11   0    30225.05    29955.23    413.18 o 
   4  11   0     4624.13     4879.67     91.57 o 
   5  11   0     2164.24     2133.45     53.36 o 
   6  11   0     3332.12     3168.61    119.98 o 
   7  11   0     1809.29     1680.33    111.41 o 
   8  11   0      755.81      750.22     66.05 o 
   9  11   0        0.54       32.92     41.22 o 
  10  11   0      175.24      137.79     62.74 o 
  11  11   0      419.37      542.45     87.36 o 
   0  12   0       48.08       39.26     23.95 o 
   1  12   0    40650.40    40172.99    536.50 o 
   2  12   0       70.78      126.84     26.12 o 
   3  12   0      461.28      388.67     38.20 o 
   4  12   0     1545.12     1742.20     54.88 o 
   5  12   0     3490.50     3428.46     92.75 o 
   6  12   0      157.10      157.23     37.41 o 
   7  12   0    10420.04    10481.46    335.85 o 
   8  12   0      578.32      692.58     63.85 o 
   9  12   0      218.72      154.07     47.96 o 
  10  12   0        6.61      -36.98     62.31 o 
  11  12   0     1303.06     1329.73    107.44 o 
   1  13   0    11281.36    11877.32    332.21 o 
   2  13   0     4180.25     4238.49    129.99 o 
   3  13   0     5186.61     5073.09    228.42 o 
   4  13   0     3048.98     2830.26    109.76 o 
   5  13   0     6414.59     6174.93    180.80 o 
   6  13   0       28.43       33.73     33.09 o 
   7  13   0     1663.75     1755.11     78.85 o 
   8  13   0     1935.08     1793.08     84.43 o 
   9  13   0       36.85       -8.46     40.74 o 
  10  13   0      107.58       62.35     62.14 o 
  11  13   0       11.52      -44.21     51.63 o 
   0  14   0      629.59      619.00     51.23 o 
   1  14   0      355.54      549.65     51.27 o 
   2  14   0    37241.88    37560.12    511.70 o 
   3  14   0     2441.76     2435.89     73.08 o 
   4  14   0     1357.22     1489.35     60.65 o 
   5  14   0        0.02      -21.61     27.42 o 
   6  14   0        0.34       19.46     35.26 o 
   7  14   0       45.77       28.91     49.32 o 
   8  14   0      415.19      440.91     59.71 o 
   9  14   0        4.59      -44.07     44.07 o 
  10  14   0     1160.33     1325.27    111.94 o 
  11  14   0       83.41      104.98     60.27 o 
   1  15   0     7168.49     7357.86    140.16 o 
   2  15   0      467.92      548.70     54.64 o 
   3  15   0      242.87      200.64     33.90 o 
   4  15   0     2405.12     2210.50     75.10 o 
   5  15   0     5995.28     6072.17    137.73 o 
   6  15   0     3217.08     3149.85    108.17 o 
   7  15   0     1799.68     1830.07     84.42 o 
   8  15   0     1377.41     1293.05     76.74 o 
   9  15   0       27.82      -74.63     81.09 o 
  10  15   0       53.29       71.27     60.17 o 
  11  15   0      151.49      126.58     67.45 o 
   0  16   0    20476.65    20437.04    375.44 o 
   1  16   0     8957.24     8490.44    158.20 o 
   2  16   0      363.89      406.07     41.86 o 
   3  16   0        4.11      -22.30     22.30 o 
   4  16   0     1643.37     1547.31     67.29 o 
   5  16   0      648.36      802.76     62.52 o 
   6  16   0       11.53       68.40     41.67 o 
   7  16   0     6815.85     7029.44    333.11 o 
   8  16   0      387.76      363.25     60.33 o 
   9  16   0        2.79      -47.27     47.27 o 
  10  16   0      215.59      188.82    100.41 o 
   1  17   0     8062.46     8074.84    155.50 o 
   2  17   0     1157.64     1076.29     77.41 o 
   3  17   0     4809.14     4808.60    126.09 o 
   4  17   0      237.01      195.88     50.12 o 
   5  17   0      191.31      135.99     41.14 o 
   6  17   0     5050.32     5196.92    165.34 o 
   7  17   0      142.66      172.87     50.97 o 
   8  17   0        3.95      -40.71     40.71 o 
   9  17   0       20.79      -24.27     50.13 o 
  10  17   0      251.59      154.91     68.89 o 
   0  18   0        1.70       17.44     35.42 o 
   1  18   0     5010.78     4977.03    116.27 o 
   2  18   0       10.48       46.58     31.08 o 
   3  18   0     4417.73     4291.98    111.34 o 
   4  18   0        6.05      -22.68     30.10 o 
   5  18   0     3533.66     3352.33    105.97 o 
   6  18   0      102.20      145.26     47.70 o 
   7  18   0      304.28      317.21     56.91 o 
   8  18   0       18.81       24.87     43.70 o 
   9  18   0     1744.34     1722.96    126.00 o 
  10  18   0        2.51      -46.13     57.64 o 
   1  19   0     1277.46     1352.62     77.60 o 
   2  19   0     1786.37     1813.88     72.89 o 
   3  19   0     2568.13     2628.05     96.63 o 
   4  19   0      611.59      652.11     60.35 o 
   5  19   0      409.76      440.73     55.70 o 
   6  19   0     7390.17     7337.36    171.82 o 
   7  19   0     1702.88     1684.34     85.76 o 
   8  19   0       51.76       -5.44     42.20 o 
   9  19   0      176.29      242.67     67.64 o 
  10  19   0       93.05       71.76     62.89 o 
   0  20   0    15609.59    15315.84    317.54 o 
   1  20   0      136.11      191.92     41.06 o 
   2  20   0      488.74      540.59     54.65 o 
   3  20   0       24.92      107.33     40.15 o 
   4  20   0      967.26     1082.76     74.33 o 
   5  20   0       97.56       62.95     41.45 o 
   6  20   0       26.52      116.26     47.11 o 
   7  20   0        0.81      -38.15     38.15 o 
   8  20   0      112.24      100.49     59.33 o 
   9  20   0       40.81       39.12     54.90 o 
   1  21   0       55.19       14.47     34.64 o 
   2  21   0       35.66      107.50     48.14 o 
   3  21   0     1516.78     1437.48     73.44 o 
   4  21   0     3125.25     3042.44    102.05 o 
   5  21   0     1053.62     1124.76     80.57 o 
   6  21   0     1506.65     1433.06     83.93 o 
   7  21   0       76.32      106.09     48.52 o 
   8  21   0     1008.90      989.90    101.31 o 
   9  21   0        0.40      -55.15     55.15 o 
   0  22   0       96.85       -6.61     53.07 o 
   1  22   0      418.32      352.17     50.18 o 
   2  22   0    12074.48    11838.81    248.65 o 
   3  22   0      524.99      574.77     61.21 o 
   4  22   0      136.86      137.47     45.79 o 
   5  22   0      283.56      269.80     51.28 o 
   6  22   0      126.64       98.47     48.06 o 
   7  22   0      184.16       63.46     47.97 o 
   8  22   0      159.16      129.45     60.42 o 
   9  22   0      153.40      235.54     76.18 o 
   1  23   0     1334.48     1301.19     69.24 o 
   2  23   0      198.50      418.84     68.66 o 
   3  23   0      537.46      550.42     65.57 o 
   4  23   0     3022.67     2956.46    105.15 o 
   5  23   0     1209.40     1289.10     79.17 o 
   6  23   0      200.07      215.64     55.55 o 
   7  23   0      122.39      115.69     51.59 o 
   8  23   0      231.84      246.41     99.56 o 
   0  24   0       67.51      -27.17     62.40 o 
   1  24   0      891.28      913.73     71.12 o 
   2  24   0      280.31      246.08     51.08 o 
   3  24   0      148.88      192.38     49.36 o 
   4  24   0       73.92      147.52     46.69 o 
   5  24   0      379.89      464.78     97.94 o 
   6  24   0       62.61      -15.55     43.45 o 
   7  24   0      503.99      456.36     69.05 o 
   8  24   0      165.09      119.68     84.70 o 
   1  25   0     1454.00     1467.68     76.80 o 
   2  25   0      841.04      884.19     76.20 o 
   3  25   0     1001.95     1194.40     83.57 o 
   4  25   0     1020.11     1232.70     86.59 o 
   5  25   0      616.95      619.36     68.77 o 
   6  25   0      234.38      232.31     54.89 o 
   7  25   0        2.82      -48.76     48.76 o 
   0  26   0       55.26      -58.80     58.80 o 
   1  26   0       30.02       66.51     43.45 o 
   2  26   0     1245.41     1365.34     80.90 o 
   3  26   0      543.83      678.30     70.36 o 
   4  26   0      143.50       72.56     45.12 o 
   5  26   0      128.04       91.05     47.82 o 
   6  26   0        9.23      -40.20     40.20 o 
   7  26   0       29.44      -12.87     57.78 o 
   1  27   0       39.97       69.18     44.30 o 
   2  27   0      288.34      378.81     58.93 o 
   3  27   0      715.10      746.93     79.64 o 
   4  27   0      253.74      161.67     51.31 o 
   5  27   0       32.46       -0.37     43.50 o 
   6  27   0      559.05      544.51    101.32 o 
   0  28   0     1863.75     1874.27    160.27 o 
   1  28   0      336.07      287.41     88.94 o 
   2  28   0       25.14        9.13     45.11 o 
   3  28   0       39.00       48.01     43.80 o 
   4  28   0      880.87      883.25    110.75 o 
   5  28   0       12.39       36.75     43.49 o 
   1  29   0       10.92       23.40     56.02 o 
   2  29   0      222.76      288.95     76.91 o 
   3  29   0      292.03      267.59     54.26 o 
   4  29   0        7.03      -41.30     41.30 o 
   5  29   0       66.19        0.28     48.90 o 
   0  30   0        8.32      -15.07     82.37 o 
   1  30   0       29.89       35.42     60.77 o 
   2  30   0      295.46      336.34     63.85 o 
   3  30   0      487.04      399.73     63.25 o 
   4  30   0        1.49      -38.72     38.72 o 
   1  31   0      568.05      595.59     88.49 o 
   2  31   0       85.70      111.94     50.22 o 
 -11   0   1     2699.07     2335.11    178.19 o 
  -9   0   1     2141.51     1712.08    135.87 o 
  -7   0   1    28103.31    28157.94    714.24 o 
  -5   0   1    13106.53    13710.28    377.82 o 
  -3   0   1    12520.56    13346.68    340.88 o 
  -1   0   1    25290.31    23938.90   1068.61 o 
   1   0   1    50741.41    46901.88    995.27 o 
   3   0   1      249.86      299.32     33.54 o 
   5   0   1     8191.33     8332.55    239.21 o 
   7   0   1    30541.40    30472.60    739.71 o 
   9   0   1     3465.85     3010.96    107.27 o 
  11   0   1     4856.23     5001.40    242.61 o 
 -11   1   1      751.40      647.65     79.62 o 
 -10   1   1        3.87      -32.75     32.75 o 
  -9   1   1        4.28      -42.29     42.29 o 
  -8   1   1     6104.54     5983.29    480.12 o 
  -7   1   1     4021.36     4178.74    310.00 o 
  -6   1   1     2083.99     1934.28    105.18 o 
  -5   1   1     7413.34     7706.68    173.27 o 
  -4   1   1     9743.24     9363.20    190.09 o 
  -3   1   1     7846.53     8729.09    170.95 o 
  -2   1   1     2205.72     2458.13     63.26 o 
  -1   1   1    36356.83    35203.98   1315.56 o 
   1   1   1    10094.36    10627.13    350.01 o 
   2   1   1     3533.84     3563.59     48.46 o 
   3   1   1    22552.04    25308.56    334.16 o 
   4   1   1     9819.88    10160.70    148.39 o 
   5   1   1    15164.73    16096.63    226.44 o 
   6   1   1      204.80      248.87     28.71 o 
   7   1   1      434.97      466.63     42.43 o 
   8   1   1     1306.63     1310.22     58.99 o 
   9   1   1      219.33      167.65     30.97 o 
  10   1   1       72.23       26.54     69.20 o 
  11   1   1       57.37       92.75     62.40 o 
  12   1   1        1.45      -53.74     53.74 o 
 -11   2   1      157.94       96.11     48.08 o 
 -10   2   1      236.35      152.06     46.36 o 
  -9   2   1     4082.67     3804.30    154.78 o 
  -8   2   1      270.55      243.08     77.26 o 
  -7   2   1     1292.89     1359.27     80.76 o 
  -6   2   1     2451.22     2419.62     91.18 o 
  -5   2   1     5478.31     6122.18    149.41 o 
  -4   2   1        9.12        0.33     17.94 o 
  -3   2   1    44900.89    42561.85    874.60 o 
  -2   2   1    38514.46    35414.33   1238.18 o 
  -1   2   1      205.18      213.47     15.49 o 
   0   2   1       22.62       42.49     28.87 o 
   1   2   1    21556.73    21578.44   1039.95 o 
   2   2   1    30230.72    30803.79    715.64 o 
   3   2   1    12068.11    13092.37    153.55 o 
   4   2   1      167.89      149.13     16.20 o 
   5   2   1     1707.09     1625.57     73.23 o 
   6   2   1       48.18       12.29     21.52 o 
   7   2   1      333.13      444.49     41.22 o 
   8   2   1     5505.84     5435.00    103.15 o 
   9   2   1     5165.42     4840.54    101.08 o 
  10   2   1      374.10      432.60     51.15 o 
  11   2   1        7.98      -14.59     63.36 o 
  12   2   1        3.21      -80.25     80.25 o 
 -12   3   1       12.32      -33.50     59.23 o 
 -11   3   1       36.26        8.57     42.11 o 
 -10   3   1        4.68      -34.02     34.02 o 
  -9   3   1     2275.66     2070.70    101.02 o 
  -8   3   1     2746.39     2720.35    104.39 o 
  -7   3   1    10193.94     9874.36    177.20 o 
  -6   3   1     4663.51     4557.09    101.77 o 
  -5   3   1    18795.72    19633.64    358.31 o 
  -4   3   1      572.93      752.30     45.40 o 
  -3   3   1    15482.55    16136.41    278.85 o 
  -2   3   1     9395.18     9990.90    250.67 o 
  -1   3   1      459.87      434.20     15.10 o 
   0   3   1     4318.40     4448.89     77.82 o 
   1   3   1    15945.23    16673.32    198.98 o 
   2   3   1     2751.18     2788.69     58.05 o 
   3   3   1    38470.56    38701.81    491.82 o 
   4   3   1      834.06      863.32     36.39 o 
   5   3   1    19172.81    20660.67    245.34 o 
   6   3   1     8230.33     8549.02    182.50 o 
   7   3   1     2728.53     2828.31     67.75 o 
   8   3   1     4428.28     4652.19     94.23 o 
   9   3   1      370.29      479.06     57.48 o 
  10   3   1      309.03      318.66     58.84 o 
  11   3   1      361.31      340.29     97.45 o 
  12   3   1      441.55      410.14    119.52 o 
 -12   4   1     1524.96     1348.66    135.44 o 
 -11   4   1      435.89      565.74     63.33 o 
 -10   4   1      191.56      147.28     39.33 o 
  -9   4   1      329.26      306.26     52.89 o 
  -8   4   1     4137.72     3985.08    107.30 o 
  -7   4   1     5818.96     5512.23    123.32 o 
  -6   4   1       22.85       18.07     22.37 o 
  -5   4   1     3610.83     3720.53     74.10 o 
  -4   4   1    32725.58    34085.70    658.04 o 
  -3   4   1       11.16       31.65     12.04 o 
  -2   4   1     3668.47     3879.05     81.98 o 
  -1   4   1    21078.80    21496.32    241.60 o 
   0   4   1   302836.53   202472.56   6971.27 o 
   1   4   1     3161.28     3457.31     62.18 o 
   2   4   1     9036.82     9026.73    127.51 o 
   3   4   1     2606.33     2527.00     52.03 o 
   4   4   1    17690.51    19188.93    264.20 o 
   5   4   1     7787.21     8094.35    135.98 o 
   6   4   1     5772.14     5692.91    128.02 o 
   7   4   1     9853.01     9898.38    172.26 o 
   8   4   1      925.70      925.01     57.75 o 
   9   4   1     2374.55     2245.67     90.64 o 
  10   4   1      222.42      185.99     73.24 o 
  12   4   1      820.44      802.86    149.66 o 
 -12   5   1      284.58      308.66    109.33 o 
 -11   5   1      740.43      809.55     73.25 o 
 -10   5   1      482.68      436.36     49.13 o 
  -9   5   1      629.23      677.35     52.53 o 
  -8   5   1       48.03       82.21     29.41 o 
  -7   5   1      172.63      156.70     28.84 o 
  -6   5   1     3997.49     3803.05     80.39 o 
  -5   5   1     1375.97     1210.85     41.45 o 
  -4   5   1    14339.48    14960.59    320.98 o 
  -3   5   1    30593.20    30670.11    762.79 o 
  -2   5   1     5446.73     5579.87     93.48 o 
  -1   5   1    10197.28    10580.38    128.93 o 
   0   5   1     9943.97    10504.42    125.30 o 
   1   5   1     4584.19     4855.24     65.97 o 
   2   5   1     3390.06     3433.40     53.42 o 
   3   5   1    29158.39    29674.60    522.90 o 
   4   5   1     2142.08     2435.90     73.88 o 
   5   5   1     3062.74     3231.35     74.27 o 
   6   5   1     5380.25     5480.59    139.86 o 
   7   5   1     7093.70     7445.19    157.37 o 
   8   5   1     2865.25     2799.60    129.31 o 
   9   5   1       99.85       86.82     39.32 o 
  10   5   1     1265.35     1259.70    121.01 o 
  11   5   1      865.44      948.28    150.72 o 
  12   5   1      387.73      469.89     91.85 o 
 -12   6   1        8.69      -46.27     80.04 o 
 -11   6   1      160.92      174.39     50.91 o 
 -10   6   1     2947.72     2784.37    102.39 o 
  -9   6   1     5562.23     5562.51    118.17 o 
  -8   6   1        8.05      -16.47     24.96 o 
  -7   6   1     2625.25     2385.95     66.72 o 
  -6   6   1     2720.75     2569.83     65.07 o 
  -5   6   1     4115.14     3878.78    115.90 o 
  -4   6   1     3117.80     3450.59     80.57 o 
  -3   6   1    41752.70    41312.44    842.37 o 
  -2   6   1    34595.13    34501.10    557.10 o 
  -1   6   1     9823.01    10331.88    114.83 o 
   0   6   1      332.67      332.43     14.99 o 
   1   6   1     4519.48     4823.99     67.21 o 
   2   6   1    40443.22    40439.50    746.71 o 
   3   6   1     5454.25     5236.56     83.39 o 
   4   6   1    26388.91    27334.43    469.11 o 
   5   6   1     3717.29     3648.92     96.87 o 
   6   6   1        9.37      -16.59     16.59 o 
   7   6   1      376.49      371.96     38.80 o 
   8   6   1      347.50      378.56     45.88 o 
   9   6   1     6836.09     6651.27    157.32 o 
  10   6   1     1113.28     1189.16     94.81 o 
  11   6   1       15.49       24.20     84.91 o 
  12   6   1       47.02       40.34     90.22 o 
 -12   7   1        0.25       -3.40     84.49 o 
 -11   7   1      659.20      852.84    100.41 o 
 -10   7   1       18.19       45.24     43.79 o 
  -9   7   1      536.49      684.51     64.18 o 
  -8   7   1     1688.50     1527.87     70.49 o 
  -7   7   1      170.00      117.26     31.51 o 
  -6   7   1     5298.14     5179.71    141.34 o 
  -5   7   1        1.18       -1.72     22.01 o 
  -4   7   1    41520.41    42299.71    915.74 o 
  -3   7   1     6130.17     6344.25    140.41 o 
  -2   7   1     4102.20     4149.39     79.55 o 
  -1   7   1    15278.53    15772.01    168.36 o 
   0   7   1     1056.58     1183.87     25.39 o 
   1   7   1    17882.35    18060.63    209.49 o 
   2   7   1     5229.45     5345.63     78.05 o 
   3   7   1    30672.78    31950.61    468.13 o 
   4   7   1    34876.26    35307.28    488.10 o 
   5   7   1     4002.20     4066.47     75.73 o 
   6   7   1     3666.70     3401.79     71.80 o 
   7   7   1      601.14      636.39     40.84 o 
   8   7   1     1664.40     1586.50     58.49 o 
   9   7   1        0.84       39.64     47.68 o 
  10   7   1       91.19      131.39     57.22 o 
  11   7   1       80.81       86.40     95.10 o 
  12   7   1      167.57      228.20    106.79 o 
 -12   8   1      149.02      201.46     98.29 o 
 -11   8   1     1553.52     1564.80    106.94 o 
 -10   8   1       55.39        4.50     41.20 o 
  -9   8   1      139.78       93.15     44.38 o 
  -8   8   1      738.25      805.06     63.51 o 
  -7   8   1     1237.16     1115.98     58.58 o 
  -6   8   1       16.26      -11.09     22.23 o 
  -5   8   1    15190.56    15166.18    390.29 o 
  -4   8   1     5252.78     5437.54    117.43 o 
  -3   8   1       19.39      -15.82     15.82 o 
  -2   8   1      368.63      401.42     27.04 o 
  -1   8   1     9064.50     9215.78    108.66 o 
   0   8   1    10077.27    10283.40    116.89 o 
   1   8   1    17774.90    18136.02    212.04 o 
   2   8   1      232.70      245.18     28.50 o 
   3   8   1       97.17       84.43     19.59 o 
   4   8   1      765.25      746.23     35.14 o 
   5   8   1      313.05      302.11     31.81 o 
   6   8   1      432.68      484.70     33.00 o 
   7   8   1     4037.56     4133.62     86.98 o 
   8   8   1        5.42        2.29     32.29 o 
   9   8   1      113.16       68.54     49.57 o 
  10   8   1       55.90      163.53     60.06 o 
  11   8   1     1606.11     1370.73    143.72 o 
  12   8   1       32.74        2.33     81.09 o 
 -12   9   1        1.38       -0.85     88.31 o 
 -11   9   1        4.67      -23.43     53.57 o 
 -10   9   1       91.50       90.64     46.68 o 
  -9   9   1      342.45      324.54     93.30 o 
  -8   9   1     6859.92     6579.79    152.35 o 
  -7   9   1     2115.35     2040.79     76.24 o 
  -6   9   1       51.26       53.46     19.97 o 
  -5   9   1     7211.91     6808.24    163.20 o 
  -4   9   1    47340.34    46328.68    568.16 o 
  -3   9   1     8024.77     7906.90    137.54 o 
  -2   9   1     1214.22     1127.69     40.76 o 
  -1   9   1     6636.24     6713.54     98.10 o 
   0   9   1      692.12      710.51     42.18 o 
   1   9   1    10872.00    11505.80    149.97 o 
   2   9   1     2462.10     2460.42     56.97 o 
   3   9   1     1622.15     1575.18     41.49 o 
   4   9   1    19967.68    19972.08    438.41 o 
   5   9   1    17744.74    17485.43    224.53 o 
   6   9   1      123.98       79.53     21.84 o 
   7   9   1     2114.41     2047.94     60.53 o 
   8   9   1     4664.35     4190.71    162.77 o 
   9   9   1       44.44       30.11     52.83 o 
  10   9   1     3600.07     3732.77    146.76 o 
  11   9   1      199.47      344.53    105.51 o 
  12   9   1        5.44      -20.80     89.16 o 
 -11  10   1        0.57      -54.21     54.21 o 
 -10  10   1     5709.05     5717.33    169.75 o 
  -9  10   1      536.22      465.76     56.55 o 
  -8  10   1      198.11      272.46     91.19 o 
  -7  10   1       26.53       32.13     32.32 o 
  -6  10   1     2544.09     2502.83    107.99 o 
  -5  10   1      834.50      796.50     46.64 o 
  -4  10   1      575.31      512.00     39.36 o 
  -3  10   1      379.72      365.32     34.93 o 
  -2  10   1    38443.75    37123.25    492.82 o 
  -1  10   1      853.01      866.11     31.01 o 
   0  10   1        6.84       12.52     11.68 o 
   1  10   1     4630.89     4749.17     74.48 o 
   2  10   1    62744.16    62497.27    683.08 o 
   3  10   1      918.59      857.57     32.66 o 
   4  10   1    18941.87    19450.82    376.49 o 
   5  10   1       43.09       54.25     27.98 o 
   6  10   1      304.65      361.40     39.34 o 
   7  10   1      299.12      244.97     41.03 o 
   8  10   1     2365.46     2358.39     87.78 o 
   9  10   1      503.64      566.48     78.16 o 
  10  10   1     1769.63     1902.90    112.27 o 
  11  10   1        6.10       -0.18     52.46 o 
 -11  11   1      190.09      201.28     66.94 o 
 -10  11   1      216.72      301.96     57.28 o 
  -9  11   1       15.19      -24.62     39.95 o 
  -8  11   1     1405.15     1372.93     72.92 o 
  -7  11   1     1628.30     1571.27    114.17 o 
  -6  11   1     4768.23     4663.41    118.00 o 
  -5  11   1      610.77      483.58     70.55 o 
  -4  11   1    17634.37    17819.23    272.83 o 
  -3  11   1     1017.67      994.59     46.25 o 
  -2  11   1     5619.04     5380.09    118.03 o 
  -1  11   1       40.54      -10.84     14.37 o 
   0  11   1     1755.88     1885.01     99.52 o 
   1  11   1     2439.78     2250.72     63.84 o 
   2  11   1      369.56      325.48     32.51 o 
   3  11   1       82.82      113.56     38.39 o 
   4  11   1    12368.57    12522.14    321.93 o 
   5  11   1     5916.52     5795.76     99.92 o 
   6  11   1     2722.98     2742.75    116.18 o 
   7  11   1     2761.49     2579.54     88.76 o 
   8  11   1     4531.05     4595.60    197.96 o 
   9  11   1       21.03       54.66     54.89 o 
  10  11   1     1829.86     1893.88    113.56 o 
  11  11   1       18.02       19.90     59.03 o 
 -11  12   1      581.47      721.99     94.23 o 
 -10  12   1        5.43       -0.74     43.37 o 
  -9  12   1       14.72       15.08     41.90 o 
  -8  12   1      790.80      876.73     70.64 o 
  -7  12   1      761.82      852.24     86.38 o 
  -6  12   1       33.27       80.06     33.95 o 
  -5  12   1     3352.73     3340.24     92.46 o 
  -4  12   1    10955.15    10981.60    189.97 o 
  -3  12   1     1183.90     1141.26     50.68 o 
  -2  12   1      104.82       79.41     24.46 o 
  -1  12   1     2866.99     2845.16     61.65 o 
   0  12   1    44127.05    43294.75    436.41 o 
   1  12   1      994.69      768.05     39.90 o 
   2  12   1     1393.32     1374.68     46.02 o 
   3  12   1      674.24      802.48     30.84 o 
   4  12   1    13188.34    13361.37    275.67 o 
   5  12   1        1.06        6.63     24.07 o 
   6  12   1     4551.40     4581.57    115.13 o 
   7  12   1      825.54     1018.86     64.36 o 
   8  12   1     1026.24     1242.90     79.21 o 
   9  12   1      304.28      272.15     62.97 o 
  10  12   1      901.72     1075.67    107.10 o 
  11  12   1      794.68     1013.06    105.12 o 
 -11  13   1      237.79      228.42     95.95 o 
 -10  13   1      554.34      553.27     86.73 o 
  -9  13   1     1209.90     1275.55    120.90 o 
  -8  13   1       71.77       31.38     38.97 o 
  -7  13   1      117.05       97.61     43.35 o 
  -6  13   1    11763.09    11962.50    219.58 o 
  -5  13   1      396.80      401.91     44.02 o 
  -4  13   1     5744.00     5561.90    121.21 o 
  -3  13   1      197.39      219.07     31.67 o 
  -2  13   1     2185.55     2109.61     64.46 o 
  -1  13   1     7139.16     7563.14    118.53 o 
   1  13   1     8439.40     8647.16    123.45 o 
   2  13   1     1814.44     1646.44     42.24 o 
   3  13   1     9722.97     9579.01    138.76 o 
   4  13   1     7403.03     7228.36    137.30 o 
   5  13   1      763.97      742.06     52.60 o 
   6  13   1     5648.56     5858.10    173.29 o 
   7  13   1      236.06      251.32     46.31 o 
   8  13   1        0.04      -17.90     38.09 o 
   9  13   1      343.15      402.09     74.59 o 
  10  13   1        0.31      -48.90     48.90 o 
  11  13   1        0.39       32.74     58.35 o 
 -11  14   1       17.76      -57.13     57.13 o 
 -10  14   1      173.18      229.10     67.58 o 
  -9  14   1     2227.50     2130.75     94.16 o 
  -8  14   1       12.28      -37.24     37.24 o 
  -7  14   1      103.72      149.60     51.90 o 
  -6  14   1     1613.69     1678.28     77.84 o 
  -5  14   1     3504.72     3473.62     98.29 o 
  -4  14   1      185.68      169.00     32.51 o 
  -3  14   1     6302.30     6538.37    231.13 o 
  -2  14   1       22.35       -0.62     23.28 o 
  -1  14   1     9109.64     9529.76    154.84 o 
   0  14   1       37.02       63.46     22.53 o 
   1  14   1     5162.28     4755.70    107.99 o 
   2  14   1      786.94      709.61     40.39 o 
   3  14   1     5159.68     4827.38     92.77 o 
   4  14   1     1884.78     1688.50     63.81 o 
   5  14   1     4802.89     4809.58    127.46 o 
   6  14   1       18.28       63.21     42.79 o 
   7  14   1       11.57       19.79     37.05 o 
   8  14   1       32.57      -11.48     46.01 o 
   9  14   1     2872.77     2906.78    132.74 o 
  10  14   1        0.00      -46.08     47.65 o 
  11  14   1        5.97      -56.02     56.02 o 
 -11  15   1       79.24       66.57     68.21 o 
 -10  15   1      665.81      649.84     88.55 o 
  -9  15   1      276.59      209.62     67.83 o 
  -8  15   1      497.78      401.54     58.05 o 
  -7  15   1       61.76       60.79     42.33 o 
  -6  15   1    13607.53    13889.97    250.00 o 
  -5  15   1      257.94      212.07     41.65 o 
  -4  15   1       23.31      -24.33     24.33 o 
  -3  15   1     3363.64     3356.72     89.80 o 
  -2  15   1     6147.24     5881.41    122.79 o 
  -1  15   1     9853.84     9944.39    150.27 o 
   0  15   1     2364.15     2636.25    137.15 o 
   1  15   1     5390.26     5724.94    118.34 o 
   2  15   1    10740.10    10956.15    152.39 o 
   3  15   1     3702.12     3774.97    105.61 o 
   4  15   1     1562.52     1501.13     61.59 o 
   5  15   1     2047.09     1903.93     80.54 o 
   6  15   1     7133.34     7079.38    158.10 o 
   7  15   1     3217.62     3060.55    104.36 o 
   8  15   1       29.27      107.63     54.44 o 
   9  15   1       39.41      -16.94     50.08 o 
  10  15   1      312.39      337.03     74.60 o 
  11  15   1       55.41      -28.16     58.09 o 
 -10  16   1       31.38       50.74     54.91 o 
  -9  16   1       45.77        7.54     46.13 o 
  -8  16   1      730.31      840.71     75.36 o 
  -7  16   1     3983.83     3804.97    120.23 o 
  -6  16   1       11.14      105.88     45.09 o 
  -5  16   1     3720.29     3435.47    102.11 o 
  -4  16   1     1479.82     1270.57     66.94 o 
  -3  16   1      460.66      551.79     47.89 o 
  -2  16   1      258.39      263.11     53.16 o 
  -1  16   1    12991.29    13332.48    190.40 o 
   0  16   1    32801.37    30915.31    376.71 o 
   1  16   1     3284.84     3589.69     92.47 o 
   2  16   1      480.93      425.77     50.68 o 
   3  16   1       12.36      -22.64     23.64 o 
   4  16   1     3447.79     3245.59    119.78 o 
   5  16   1     2196.07     2103.81     80.39 o 
   6  16   1     2360.58     2503.46     92.96 o 
   7  16   1     3124.42     3043.54    108.30 o 
   8  16   1     1268.14     1202.23     93.95 o 
   9  16   1       43.08      -50.20     52.34 o 
  10  16   1      257.90      214.74     90.54 o 
 -10  17   1      233.52      287.03     82.89 o 
  -9  17   1      101.57      109.72     51.01 o 
  -8  17   1     1127.96     1178.78    119.22 o 
  -7  17   1      832.20     1048.39    125.77 o 
  -6  17   1     3251.23     3221.90    165.13 o 
  -5  17   1     3327.64     3053.78     99.11 o 
  -4  17   1     1800.26     1615.31    109.79 o 
  -3  17   1       68.75       18.16     29.24 o 
  -2  17   1     2236.10     2244.95     75.09 o 
  -1  17   1      577.04     1117.89     94.48 o 
   0  17   1     2738.46     3645.58    263.54 o 
   1  17   1     8104.98     8327.71    159.25 o 
   2  17   1      146.85      100.36     31.24 o 
   3  17   1     1065.29     1000.46     55.43 o 
   4  17   1     1713.55     1540.15     67.92 o 
   5  17   1     1011.83     1028.11     65.43 o 
   6  17   1     2753.87     2747.28    168.11 o 
   7  17   1       39.33       19.73     43.00 o 
   8  17   1     1023.59     1084.80    101.02 o 
   9  17   1       93.72       55.45     60.41 o 
  10  17   1      325.20      338.72     78.04 o 
 -10  18   1      525.22      563.54     90.64 o 
  -9  18   1        5.07       50.72     49.37 o 
  -8  18   1      180.72      136.65     49.85 o 
  -7  18   1        6.75      -22.69     39.39 o 
  -6  18   1      197.55      234.40     50.99 o 
  -5  18   1      709.60      751.31     72.66 o 
  -4  18   1       54.53       15.35     33.07 o 
  -3  18   1        0.32      -18.01     30.25 o 
  -2  18   1    16830.31    16479.57    268.90 o 
  -1  18   1       52.41      100.39     32.56 o 
   0  18   1       46.29      119.47     35.81 o 
   1  18   1      303.10      550.77    166.64 o 
   2  18   1     9884.75     9724.20    181.24 o 
   3  18   1      915.68      915.02     61.10 o 
   4  18   1       33.45      -23.88     34.90 o 
   5  18   1       16.83      -12.73     38.51 o 
   6  18   1        1.47       -4.68     40.36 o 
   7  18   1      139.25       64.62     61.96 o 
   8  18   1      824.67      941.77     95.47 o 
   9  18   1        0.67      -19.09     51.36 o 
  10  18   1      658.27      823.32    102.52 o 
 -10  19   1       14.41      -54.07     58.81 o 
  -9  19   1       80.82      134.94     67.17 o 
  -8  19   1      627.28      677.59     70.81 o 
  -7  19   1     1660.75     1520.76     81.54 o 
  -6  19   1      337.50      228.94     50.86 o 
  -5  19   1     3721.37     3604.34    120.12 o 
  -4  19   1     1212.00     1108.91     62.98 o 
  -3  19   1      674.84      649.34     57.44 o 
  -2  19   1      357.70      523.81     50.71 o 
  -1  19   1     3712.38     3661.06    100.68 o 
   0  19   1        9.19       -7.13     29.67 o 
   1  19   1     5842.96     5925.77    132.75 o 
   2  19   1     1946.27     1998.19    117.38 o 
   3  19   1     1973.48     1775.67     73.06 o 
   4  19   1     1277.67     1164.33     65.41 o 
   5  19   1     5252.13     5248.71    145.78 o 
   6  19   1      152.91      116.08     48.23 o 
   7  19   1       77.02       62.93     44.63 o 
   8  19   1      274.21      304.27     70.70 o 
   9  19   1       15.49      -46.30     46.30 o 
  10  19   1       71.71       27.36     66.02 o 
  -9  20   1        7.50       43.62     61.44 o 
  -8  20   1       12.71       -5.83     67.53 o 
  -7  20   1     3211.03     3050.79    118.06 o 
  -6  20   1      435.49      389.97     68.40 o 
  -5  20   1     1129.33     1229.33     77.84 o 
  -4  20   1      233.30      245.89     47.50 o 
  -3  20   1       32.74       32.24     36.46 o 
  -2  20   1      285.23      312.16     46.73 o 
  -1  20   1     7482.44     7279.99    154.44 o 
   0  20   1      817.49      950.31     67.27 o 
   1  20   1      558.44      779.82     68.82 o 
   2  20   1      394.63      466.04     50.03 o 
   3  20   1      142.13      180.40     40.24 o 
   4  20   1      487.64      457.60     55.51 o 
   5  20   1      718.51      801.76     70.23 o 
   6  20   1        0.67       22.39     43.57 o 
   7  20   1     2810.77     2865.09    130.80 o 
   8  20   1       89.37       59.86     56.26 o 
   9  20   1        1.83      -52.64     52.64 o 
  -9  21   1      150.10      152.01     70.15 o 
  -8  21   1      624.54      710.44     78.13 o 
  -7  21   1        3.64       -9.16     45.89 o 
  -6  21   1      625.48      588.46     65.79 o 
  -5  21   1        8.16      -38.67     38.67 o 
  -4  21   1      396.36      437.74     55.81 o 
  -3  21   1     5965.99     5860.12    143.29 o 
  -2  21   1     3572.45     3456.48    124.75 o 
  -1  21   1     4283.53     4485.93    118.48 o 
   0  21   1        0.64      -30.21     30.21 o 
   1  21   1     4442.01     4311.67    115.97 o 
   2  21   1     1719.36     1649.15     73.47 o 
   3  21   1     6513.43     6664.51    273.08 o 
   4  21   1      799.35      865.44     70.67 o 
   5  21   1      631.53      631.03     65.06 o 
   6  21   1     1248.25     1151.14     79.16 o 
   7  21   1      724.67      698.37     87.73 o 
   8  21   1       55.50       81.62     57.11 o 
   9  21   1       14.31      -57.12     57.12 o 
  -9  22   1     1266.29     1479.55    125.95 o 
  -8  22   1        0.71       -6.68     50.74 o 
  -7  22   1      513.17      560.90    162.92 o 
  -6  22   1       14.47      -13.06     40.27 o 
  -5  22   1      286.24      223.80     52.32 o 
  -4  22   1       34.94      -13.98     39.05 o 
  -3  22   1     4734.07     4885.58    131.52 o 
  -2  22   1     2377.46     2428.14    151.67 o 
  -1  22   1      811.27     1026.58     71.32 o 
   0  22   1       48.63      -31.60     31.60 o 
   1  22   1      382.69      491.93     73.34 o 
   2  22   1      409.03      366.43     53.55 o 
   3  22   1     1044.94     1239.45     72.21 o 
   4  22   1       60.30       76.59     42.56 o 
   5  22   1     1396.22     1301.59     79.06 o 
   6  22   1       21.41      -18.09     49.30 o 
   7  22   1       90.67      -18.25     51.01 o 
   8  22   1      221.57      255.78     70.55 o 
   9  22   1     1534.40     1587.27    120.02 o 
  -8  23   1      206.76      243.80     60.42 o 
  -7  23   1      261.88      226.94     85.46 o 
  -6  23   1      958.35     1057.50    117.06 o 
  -5  23   1      494.65      483.04     64.48 o 
  -4  23   1      244.12      152.65     48.63 o 
  -3  23   1     1640.24     1568.10     79.94 o 
  -2  23   1      887.96     1158.29     79.33 o 
  -1  23   1        2.52       11.67     42.43 o 
   0  23   1       74.51      -24.62     32.26 o 
   1  23   1      461.08      512.14     56.15 o 
   2  23   1        2.42      -25.57     35.22 o 
   3  23   1     5392.14     4966.56    133.78 o 
   4  23   1       49.53       42.95     42.53 o 
   5  23   1      174.50      105.34     45.81 o 
   6  23   1     1530.33     1424.47     85.37 o 
   7  23   1      476.85      483.37    141.38 o 
   8  23   1       27.58      -30.45    114.00 o 
  -8  24   1      103.81       54.64     62.89 o 
  -7  24   1       63.17       22.06     46.67 o 
  -6  24   1        1.65      -11.01     43.29 o 
  -5  24   1      116.05       60.33     42.45 o 
  -4  24   1      571.32      663.91     68.66 o 
  -3  24   1       39.01       93.26     45.07 o 
  -2  24   1       10.26       37.93     39.86 o 
  -1  24   1      844.55      877.77    103.88 o 
   0  24   1      795.41      797.41     69.66 o 
   1  24   1     1246.21     1200.20     69.24 o 
   2  24   1      136.39      114.75     46.03 o 
   3  24   1      135.20      304.78     65.32 o 
   4  24   1      634.87      686.53     70.59 o 
   5  24   1       46.90       40.73     44.69 o 
   6  24   1      163.54      133.07     48.90 o 
   7  24   1        3.19      -67.83     67.83 o 
   8  24   1        0.59      -56.74     56.74 o 
  -7  25   1      178.96       96.09     56.08 o 
  -6  25   1      330.99      330.78     60.75 o 
  -5  25   1      758.22      711.00     99.83 o 
  -4  25   1      732.91      897.67     77.43 o 
  -3  25   1     1012.58     1236.69     82.95 o 
  -2  25   1      724.16      726.64     68.81 o 
  -1  25   1      332.19      264.45     67.29 o 
   0  25   1       62.89      -53.40     69.00 o 
   1  25   1        6.45       -5.96     38.07 o 
   2  25   1      138.69       85.19     43.76 o 
   3  25   1     2795.79     2623.28    101.96 o 
   4  25   1        8.85       56.18     45.52 o 
   5  25   1      566.32      562.31     84.67 o 
   6  25   1      348.60      250.29     58.92 o 
   7  25   1      441.40      426.33     85.26 o 
  -7  26   1      197.53      196.59     71.60 o 
  -6  26   1       57.82       10.42     44.42 o 
  -5  26   1      136.12      171.56     51.26 o 
  -4  26   1       23.89       17.25     43.63 o 
  -3  26   1     2599.90     2524.32    102.64 o 
  -2  26   1     1921.59     1923.98     89.59 o 
  -1  26   1      142.49       59.47     51.53 o 
   0  26   1        1.82      -44.32     44.32 o 
   1  26   1      460.86      469.45     60.37 o 
   2  26   1     3518.44     3405.33    116.75 o 
   3  26   1      589.39      707.16     72.06 o 
   4  26   1      372.70      302.11     57.76 o 
   5  26   1      439.99      365.96     65.81 o 
   6  26   1       29.64       46.19     83.96 o 
   7  26   1       93.73       63.06     62.02 o 
  -6  27   1       14.36      -45.10     45.10 o 
  -5  27   1      469.73      467.98     67.10 o 
  -4  27   1      808.20      786.54     77.16 o 
  -3  27   1       94.54      120.95     47.47 o 
  -2  27   1       29.00       11.47     43.75 o 
  -1  27   1      256.71      241.27     69.42 o 
   0  27   1        0.07      -59.61     70.16 o 
   1  27   1     1868.36     1759.66     87.44 o 
   2  27   1      158.10      241.35     53.22 o 
   3  27   1      544.29      622.79     72.18 o 
   4  27   1      440.71      402.17     60.66 o 
   5  27   1      687.10      712.90     74.17 o 
   6  27   1       16.57      -49.07     59.44 o 
  -5  28   1      414.77      381.46     64.47 o 
  -4  28   1       37.23      -38.49     38.49 o 
  -3  28   1       62.87       34.75     42.99 o 
  -2  28   1        1.56      -36.72     36.72 o 
  -1  28   1     1309.71     1360.48     98.54 o 
   0  28   1      205.06      163.73     91.60 o 
   1  28   1      751.25      845.17     77.11 o 
   2  28   1       45.54       15.18     43.38 o 
   3  28   1        3.14       10.46     42.61 o 
   4  28   1        0.01      -36.66     40.85 o 
   5  28   1       27.60      -42.37     42.37 o 
  -5  29   1      102.08      120.35     51.87 o 
  -4  29   1      589.73      529.77     71.68 o 
  -3  29   1        2.15      -37.45     41.55 o 
  -2  29   1       30.20       38.00     43.46 o 
  -1  29   1      222.80      327.78     70.35 o 
   0  29   1       12.76        5.93     57.68 o 
   1  29   1      728.77      908.10     80.06 o 
   2  29   1       43.32       48.99     47.73 o 
   3  29   1      101.24       54.41     50.12 o 
   4  29   1      140.20       80.29     51.41 o 
   5  29   1      371.94      335.21     64.54 o 
  -4  30   1       48.06      -43.05     44.30 o 
  -3  30   1       79.16      115.37     52.97 o 
  -2  30   1      327.21      439.32     94.78 o 
  -1  30   1       43.33       40.36     56.85 o 
   0  30   1       23.28       33.02     56.32 o 
   1  30   1      161.36      177.88     69.40 o 
   2  30   1      701.06      721.85     76.79 o 
   3  30   1       63.02       11.55     47.14 o 
   4  30   1      236.90      108.45     52.38 o 
  -2  31   1      344.79      228.59     73.44 o 
  -1  31   1       12.75      -34.64     55.36 o 
   0  31   1       51.91       36.12     60.78 o 
   1  31   1      108.14      217.84     68.07 o 
   2  31   1      176.66      141.81     56.21 o 
 -12   0   2     2199.70     2060.91    120.43 o 
 -10   0   2     1139.01     1008.79    135.65 o 
  -8   0   2     8349.73     8916.04    319.66 o 
  -6   0   2     5366.19     5755.33    224.57 o 
  -4   0   2    36835.09    36860.45    866.22 o 
  -2   0   2    35935.83    34508.93    906.55 o 
   0   0   2   260364.97   154857.55   3097.99 o 
   2   0   2    36339.95    35941.80    778.98 o 
   4   0   2    42194.81    45043.51    553.66 o 
   6   0   2    50468.76    52365.90    655.84 o 
   8   0   2     1726.43     1615.63     63.82 o 
  10   0   2     1638.57     1774.27    137.78 o 
  12   0   2     1019.75     1273.28    170.68 o 
 -12   1   2      116.05       72.35     43.31 o 
 -11   1   2       66.63       -5.59     43.06 o 
 -10   1   2     1784.31     1479.79    172.70 o 
  -9   1   2     1838.59     1751.67    100.35 o 
  -8   1   2       13.24       18.80     43.83 o 
  -7   1   2     1594.61     1695.26     89.69 o 
  -6   1   2    17926.01    17965.65    350.05 o 
  -5   1   2     5654.06     5824.56    150.59 o 
  -4   1   2     1525.96     1746.80     70.60 o 
  -3   1   2    11261.92    11258.03    144.92 o 
  -2   1   2     4838.82     4664.32     70.43 o 
  -1   1   2    12048.10    12571.94    148.09 o 
   0   1   2    45604.03    43224.89    580.04 o 
   1   1   2    31429.42    32004.43    489.94 o 
   2   1   2     2568.11     2609.23     47.42 o 
   3   1   2    10366.69    10420.44    143.26 o 
   4   1   2      569.17      517.06     21.20 o 
   5   1   2     1952.43     2217.62     43.27 o 
   6   1   2    15364.62    16578.26    187.21 o 
   7   1   2     2665.97     2760.27     52.01 o 
   8   1   2     5528.49     5599.60     83.66 o 
   9   1   2        0.09        5.32     40.71 o 
  10   1   2     1638.84     1599.05    126.21 o 
  11   1   2      398.28      429.84     79.70 o 
  12   1   2     1204.97     1535.11    124.59 o 
 -12   2   2        0.56      -41.53     41.53 o 
 -11   2   2       64.50      -34.79     44.09 o 
 -10   2   2     1512.36     1319.38     75.34 o 
  -9   2   2      339.90      237.01     58.68 o 
  -8   2   2        7.49       -3.18     44.27 o 
  -7   2   2      463.87      530.17     62.61 o 
  -6   2   2      312.57      358.59     52.74 o 
  -5   2   2     2194.61     2347.28    118.23 o 
  -4   2   2     5648.80     5901.07    129.40 o 
  -3   2   2     6689.51     6713.45     95.90 o 
  -2   2   2     4140.18     4170.20    118.10 o 
  -1   2   2    21837.84    22940.73    228.91 o 
   0   2   2       52.58       44.31      9.71 o 
   1   2   2    51656.07    49995.68    687.19 o 
   2   2   2     3856.46     3834.91     93.71 o 
   3   2   2     9520.04    10085.26    135.35 o 
   4   2   2    16810.47    18134.93    215.94 o 
   5   2   2      581.84      539.22     39.88 o 
   6   2   2        2.39      -30.53     30.53 o 
   7   2   2       23.55       38.58     21.93 o 
   8   2   2     3834.17     3903.98     86.40 o 
   9   2   2     1970.52     2006.35     76.27 o 
  10   2   2      432.45      453.27     69.50 o 
  11   2   2       30.13       -0.83     51.01 o 
  12   2   2        6.88       78.97     91.28 o 
 -12   3   2        1.90      -32.08     41.96 o 
 -11   3   2      999.72      885.76     93.34 o 
 -10   3   2      450.06      409.87     60.15 o 
  -9   3   2      648.93      666.44     53.35 o 
  -8   3   2     6432.44     6182.35    120.18 o 
  -7   3   2     2096.92     2057.07     95.77 o 
  -6   3   2    16411.00    17707.43    275.06 o 
  -5   3   2      125.19       69.01     24.67 o 
  -4   3   2    22996.30    23618.74    329.72 o 
  -3   3   2       10.76       22.36     10.39 o 
  -2   3   2        2.80        4.11     10.09 o 
  -1   3   2    25238.70    25708.92    227.46 o 
   0   3   2     9406.75    10373.61    109.31 o 
   1   3   2     6789.86     7304.39    106.89 o 
   2   3   2     6980.54     7421.09    286.18 o 
   3   3   2     5419.93     5644.86     93.14 o 
   4   3   2    18480.27    19053.40    259.24 o 
   5   3   2    18919.47    19082.58    327.51 o 
   6   3   2     1300.45     1117.58     52.41 o 
   7   3   2      732.42      731.93     53.05 o 
   8   3   2      797.64      920.00     57.89 o 
   9   3   2       21.06      -17.41     34.61 o 
  10   3   2        1.24      -45.17     45.17 o 
  11   3   2        5.80       -3.82     54.20 o 
  12   3   2      530.79      416.30    137.56 o 
 -12   4   2       58.07       83.15     48.64 o 
 -11   4   2      944.50      984.50     80.28 o 
 -10   4   2      252.47      212.73     52.83 o 
  -9   4   2      427.74      349.88     44.61 o 
  -8   4   2     1273.55     1265.31     56.48 o 
  -7   4   2     5245.42     5162.52    102.39 o 
  -6   4   2      101.19      141.98     24.53 o 
  -5   4   2    21562.10    21400.00    301.53 o 
  -4   4   2     1660.79     1759.77     65.78 o 
  -3   4   2     1167.42     1262.43     42.07 o 
  -2   4   2    34805.15    35004.09    397.26 o 
  -1   4   2    76549.34    71435.94    570.82 o 
   0   4   2    11362.68    11666.18    136.42 o 
   1   4   2    22455.00    23686.61    382.53 o 
   2   4   2    12943.17    14424.45    407.50 o 
   3   4   2     1396.81     1450.41     37.49 o 
   4   4   2     1091.82     1106.82     47.33 o 
   5   4   2        4.95      104.85     46.14 o 
   6   4   2     5553.20     5544.58    169.60 o 
   7   4   2    10184.63    10697.26    179.72 o 
   8   4   2      476.70      487.10     78.98 o 
   9   4   2      302.04      382.02     70.59 o 
  10   4   2       54.74       62.61     89.37 o 
  11   4   2     2556.98     2665.94    183.18 o 
  12   4   2      130.31       26.75     88.31 o 
 -12   5   2        5.80       -0.36     54.55 o 
 -11   5   2      735.24      756.96     92.53 o 
 -10   5   2      168.12      184.26     42.60 o 
  -9   5   2      953.78      972.36     68.24 o 
  -8   5   2     8368.81     8147.39    143.78 o 
  -7   5   2     3515.70     3665.75     84.74 o 
  -6   5   2      109.11       78.72     34.01 o 
  -5   5   2     2136.65     2032.77     79.67 o 
  -4   5   2    33794.32    33738.22    633.69 o 
  -3   5   2       75.96       86.57     15.90 o 
  -2   5   2     1208.80     1299.19     29.15 o 
  -1   5   2    45956.30    45676.45    473.54 o 
   0   5   2     5266.13     5740.42     67.85 o 
   1   5   2    55849.49    56552.82    550.43 o 
   2   5   2       52.44       69.51     14.43 o 
   3   5   2    13739.83    13785.73    367.89 o 
   4   5   2    26070.79    27089.39    558.09 o 
   5   5   2    10128.45     9846.61    155.48 o 
   6   5   2        6.48        3.18     20.60 o 
   7   5   2       22.91       55.09     28.85 o 
   8   5   2     3668.58     3651.19    146.77 o 
   9   5   2       27.36       22.05     42.95 o 
  10   5   2     2195.36     2391.03    111.73 o 
  11   5   2       11.32       77.48     84.28 o 
  12   5   2       21.52       17.16     56.34 o 
 -12   6   2        4.77      -74.08     74.08 o 
 -11   6   2      436.14      463.51     63.57 o 
 -10   6   2     4565.01     4464.04    111.12 o 
  -9   6   2     3654.94     3462.77     93.04 o 
  -8   6   2        1.64      -12.94     27.93 o 
  -7   6   2     1010.77      915.11     47.78 o 
  -6   6   2       51.22       43.40     21.01 o 
  -5   6   2     4293.95     4884.89     89.80 o 
  -4   6   2     7600.29     8134.95    142.40 o 
  -3   6   2    27619.77    27944.01    321.04 o 
  -2   6   2    52571.42    51943.42    612.04 o 
  -1   6   2    18870.04    19857.18    186.09 o 
   0   6   2      652.73      634.40     20.92 o 
   1   6   2       43.11       43.15     12.35 o 
   2   6   2    41692.82    41487.77    478.94 o 
   3   6   2     1280.78     1409.36     36.32 o 
   4   6   2    26650.80    27267.41    477.21 o 
   5   6   2     3240.54     3034.37     70.97 o 
   6   6   2       83.55       63.59     29.75 o 
   7   6   2       17.98       29.51     25.68 o 
   8   6   2     9180.85     9491.88    350.71 o 
   9   6   2     5334.27     5200.91    251.84 o 
  11   6   2      138.24       41.82     58.61 o 
  12   6   2       13.63      -53.60     58.99 o 
 -12   7   2        0.11      -22.71     83.44 o 
 -11   7   2       30.64      -12.53     53.36 o 
 -10   7   2      199.80      314.61     55.78 o 
  -9   7   2      336.57      366.15     49.32 o 
  -8   7   2     2011.30     2016.82     69.45 o 
  -7   7   2     2883.91     2975.70     76.99 o 
  -6   7   2     2433.19     2337.08     63.12 o 
  -5   7   2      911.74      856.80    130.60 o 
  -4   7   2    14989.47    14556.64    390.40 o 
  -3   7   2    12287.65    13553.03    205.28 o 
  -2   7   2     5017.86     4720.28     76.25 o 
  -1   7   2        5.68       -1.95      9.12 o 
   0   7   2      100.36      127.34     11.39 o 
   1   7   2       88.01       95.63     11.03 o 
   2   7   2      242.34      234.11     29.07 o 
   3   7   2    25071.47    24542.48    413.44 o 
   4   7   2     8778.90     9576.30    199.61 o 
   5   7   2    18663.97    19393.64    414.82 o 
   6   7   2      924.24      917.80     38.33 o 
   7   7   2     1353.40     1363.86     61.14 o 
   8   7   2     3104.59     3253.10     95.69 o 
   9   7   2       20.07       73.70     50.35 o 
  10   7   2     2084.77     1927.54    167.92 o 
  11   7   2      242.61      189.79     70.67 o 
  12   7   2       59.35       13.11     60.96 o 
 -12   8   2     1323.94     1284.75    170.25 o 
 -11   8   2      287.08      273.68     74.07 o 
 -10   8   2      107.51      108.04     46.67 o 
  -9   8   2       41.42        2.09     38.07 o 
  -8   8   2     1472.08     1418.51     78.51 o 
  -7   8   2      495.77      456.35     48.03 o 
  -6   8   2      118.23       62.85     28.28 o 
  -5   8   2     1222.41     1252.42     52.79 o 
  -4   8   2    11735.76    12855.78    263.56 o 
  -3   8   2       11.11       27.78     21.36 o 
  -2   8   2     7091.82     7375.44    107.24 o 
  -1   8   2     4899.53     4790.45     58.09 o 
   0   8   2    33086.67    33930.56    480.98 o 
   1   8   2      823.77      787.36     36.06 o 
   2   8   2      660.86      572.36     24.70 o 
   3   8   2      126.09      162.69     21.36 o 
   4   8   2     7198.50     7491.36    131.53 o 
   5   8   2      212.00      240.79     30.52 o 
   6   8   2     2162.77     2178.95     76.03 o 
   7   8   2     1239.55     1334.86     50.19 o 
   8   8   2        6.40      -15.51     32.94 o 
   9   8   2        1.55       -9.36     46.91 o 
  10   8   2     1527.16     1488.98    143.93 o 
  11   8   2      211.61      225.45     66.64 o 
  12   8   2      176.08      147.59     68.62 o 
 -12   9   2        1.39       16.77     89.16 o 
 -11   9   2      479.31      538.51     95.53 o 
 -10   9   2      219.59      175.32     50.68 o 
  -9   9   2     3260.90     3086.96    105.34 o 
  -8   9   2      147.39      137.64     43.11 o 
  -7   9   2     1652.66     1495.97     65.81 o 
  -6   9   2     5672.52     5339.46    136.41 o 
  -5   9   2     4476.47     4444.90    104.94 o 
  -4   9   2      230.67      277.73     34.20 o 
  -3   9   2     4370.28     4550.98    109.01 o 
  -2   9   2     5662.22     6099.73     95.24 o 
  -1   9   2    12559.78    13037.54    131.79 o 
   0   9   2     1774.88     1878.33     35.39 o 
   1   9   2     9349.59     9699.04    136.88 o 
   2   9   2     3644.30     3674.44     63.66 o 
   3   9   2    51574.59    50773.71    768.41 o 
   4   9   2     7675.79     7995.83    119.71 o 
   5   9   2     3317.25     3178.39     68.19 o 
   6   9   2     4744.29     4667.21    115.74 o 
   7   9   2     3181.05     3039.08     73.95 o 
   8   9   2      179.70      195.07     52.69 o 
   9   9   2      100.95      131.12     76.64 o 
  10   9   2        1.50       42.97     52.52 o 
  11   9   2      143.72      143.90    128.96 o 
 -11  10   2      388.05      552.30    141.06 o 
 -10  10   2        5.32       17.27     43.11 o 
  -9  10   2     4609.08     4352.70    157.45 o 
  -8  10   2       78.57       -9.90     36.39 o 
  -7  10   2     3288.75     3233.47     98.30 o 
  -6  10   2      443.66      374.35     43.26 o 
  -5  10   2     7567.61     7532.57    204.32 o 
  -4  10   2      156.28      176.77     29.99 o 
  -3  10   2    64356.95    62452.03    969.03 o 
  -2  10   2      819.29      824.40     32.99 o 
  -1  10   2    15436.60    16357.07    162.10 o 
   0  10   2      105.10       72.56     13.22 o 
   1  10   2     4126.18     4145.00    125.64 o 
   2  10   2       35.55       45.21     15.90 o 
   3  10   2       85.63      153.52     23.71 o 
   4  10   2        6.27       18.77     18.17 o 
   5  10   2     5569.43     5777.72    100.25 o 
   6  10   2       55.04       58.31     23.28 o 
   7  10   2       70.49       69.57     33.75 o 
   8  10   2      263.25      237.99     60.12 o 
   9  10   2     9413.53     9403.22    577.76 o 
  10  10   2      234.01      235.36    101.79 o 
  11  10   2       59.03      -59.43     61.98 o 
 -11  11   2      602.01      648.19     93.57 o 
 -10  11   2      135.57      155.73     49.70 o 
  -9  11   2      849.20      993.40    100.39 o 
  -8  11   2     1498.14     1327.28     71.52 o 
  -7  11   2      404.95      386.66     51.42 o 
  -6  11   2     6238.16     6302.26    140.43 o 
  -5  11   2      249.86      310.09     39.93 o 
  -4  11   2      494.88      668.63     46.68 o 
  -3  11   2     5969.24     5925.03    118.88 o 
  -2  11   2     1477.27     1447.35     43.59 o 
  -1  11   2    17266.51    17611.37    174.83 o 
   0  11   2      832.37      916.41     26.65 o 
   1  11   2    25123.74    24493.62    338.89 o 
   2  11   2     5752.93     5825.91     90.98 o 
   3  11   2    28431.80    29541.78    373.13 o 
   4  11   2     3191.21     2975.74     65.69 o 
   5  11   2     2271.12     2261.06     66.59 o 
   6  11   2     2549.75     2429.72     65.93 o 
   7  11   2     2971.44     2951.59    132.22 o 
   8  11   2        0.11       -1.16     48.19 o 
   9  11   2       83.30      162.42     60.24 o 
  10  11   2        2.97      -37.99     47.01 o 
  11  11   2        4.11      -41.18     58.16 o 
 -11  12   2      742.82      685.46    133.32 o 
 -10  12   2       47.20       32.24     44.84 o 
  -9  12   2        0.00      -10.18     41.42 o 
  -8  12   2      460.19      442.12     58.26 o 
  -7  12   2     1469.59     1392.13     72.48 o 
  -6  12   2       14.21       31.03     30.92 o 
  -5  12   2    11516.17    11742.74    240.97 o 
  -4  12   2     1184.57     1270.26     56.54 o 
  -3  12   2      373.06      348.57     46.73 o 
  -2  12   2     4096.11     3895.78     89.39 o 
  -1  12   2    29782.51    29835.62    281.25 o 
   0  12   2     2467.09     2122.77     42.61 o 
   1  12   2     3694.82     3803.90    125.69 o 
   2  12   2     5240.44     5418.21     89.59 o 
   3  12   2       14.50       15.21     18.83 o 
   4  12   2      180.37      215.73     26.32 o 
   5  12   2      113.55      160.41     27.32 o 
   6  12   2      211.27      261.65     52.17 o 
   7  12   2     9839.25     9516.68    242.70 o 
   8  12   2      398.57      418.17     67.61 o 
   9  12   2       92.61       78.97     61.99 o 
  10  12   2       52.46       36.38     56.31 o 
  11  12   2     1438.23     1522.52    161.76 o 
 -11  13   2       17.66       35.24     94.68 o 
 -10  13   2       81.56      -38.00     43.24 o 
  -9  13   2      291.31      275.29     54.07 o 
  -8  13   2     2358.08     2156.69     98.79 o 
  -7  13   2     6245.94     6461.61    198.09 o 
  -6  13   2      189.25      182.73     45.02 o 
  -5  13   2     6378.26     6070.77    134.61 o 
  -4  13   2    10424.92    10301.98    240.81 o 
  -3  13   2      433.67      443.49     63.34 o 
  -2  13   2     3811.53     3708.32     89.69 o 
  -1  13   2       41.93       17.95     20.25 o 
   0  13   2      236.89      273.00     25.37 o 
   1  13   2    16625.01    17455.54    219.18 o 
   2  13   2     2528.48     2633.49    112.34 o 
   3  13   2     5312.02     5316.28     90.68 o 
   4  13   2      929.52      896.03     38.97 o 
   5  13   2     9311.33     8964.70    233.18 o 
   6  13   2      678.90      806.03     60.22 o 
   7  13   2      265.33      245.58     46.36 o 
   8  13   2      562.35      670.37     80.62 o 
   9  13   2       10.32      -48.47     48.47 o 
  10  13   2      957.76      995.28    102.59 o 
  11  13   2       25.56      151.78     91.92 o 
 -11  14   2        5.40        7.43     92.13 o 
 -10  14   2      921.20      946.41     84.23 o 
  -9  14   2       31.62      -27.57     56.83 o 
  -8  14   2       65.75       69.16     42.89 o 
  -7  14   2      108.50      169.84     48.65 o 
  -6  14   2      209.01      161.89     44.50 o 
  -5  14   2      649.06      776.76     58.45 o 
  -4  14   2      155.22       83.02     34.92 o 
  -3  14   2     2903.19     2686.19     78.69 o 
  -2  14   2    10459.06    10756.17    183.99 o 
  -1  14   2      513.98      458.85     35.41 o 
   0  14   2      349.86      313.82     27.72 o 
   1  14   2      729.07      663.13     65.60 o 
   2  14   2    26083.35    26548.01    317.71 o 
   3  14   2      988.56      922.37     35.91 o 
   4  14   2     1774.78     1780.80     84.90 o 
   5  14   2        2.90      -12.67     27.65 o 
   6  14   2     1410.10     1404.05     68.04 o 
   7  14   2      468.30      414.65     68.59 o 
   8  14   2     2673.82     2405.43    328.54 o 
   9  14   2      183.67      109.40     57.22 o 
  10  14   2      498.28      505.29     78.95 o 
  11  14   2       12.49      -65.59     65.59 o 
 -11  15   2      210.14      111.66    110.81 o 
 -10  15   2      138.23       89.19     52.46 o 
  -9  15   2      318.27      260.23     57.45 o 
  -8  15   2     1228.24     1195.51     90.38 o 
  -7  15   2     3431.36     3163.00    107.31 o 
  -6  15   2      551.56      671.44     91.22 o 
  -5  15   2     4565.21     4521.19    191.49 o 
  -4  15   2     2048.74     1834.88     70.30 o 
  -3  15   2      253.55      211.74     58.82 o 
  -2  15   2     8281.79     8382.43    156.84 o 
  -1  15   2      327.31      277.49     22.90 o 
   0  15   2     6253.98     6685.92    125.40 o 
   1  15   2    22733.66    21924.75    271.83 o 
   2  15   2      428.19      437.77     41.30 o 
   3  15   2       22.54        5.45     17.49 o 
   4  15   2     1149.98     1059.90     54.62 o 
   5  15   2     6541.84     6508.87    142.74 o 
   6  15   2     1841.31     1832.33    112.75 o 
   7  15   2      124.26       47.69     50.93 o 
   8  15   2     1477.38     1351.77    178.00 o 
   9  15   2        0.15      -48.63     48.63 o 
  10  15   2      272.22      272.72     67.38 o 
 -10  16   2        0.44      -41.89     47.52 o 
  -9  16   2       15.71        0.95     43.41 o 
  -8  16   2      179.39       91.57     46.13 o 
  -7  16   2     3192.80     3276.53    113.18 o 
  -6  16   2      549.58      684.79     71.69 o 
  -5  16   2     2665.92     2785.86     94.85 o 
  -4  16   2      994.98      959.40     57.45 o 
  -3  16   2      204.90      174.90     50.64 o 
  -2  16   2       37.66      -29.82     31.37 o 
  -1  16   2    11558.15    11389.02    143.43 o 
   0  16   2    11722.98    11838.51    168.87 o 
   1  16   2     1220.11     1237.42     59.37 o 
   2  16   2       89.66      122.79     23.20 o 
   3  16   2      297.59      233.63     36.25 o 
   4  16   2     2773.33     2722.05     92.02 o 
   5  16   2      223.66      248.26     44.09 o 
   6  16   2     5729.55     5614.75    257.63 o 
   7  16   2     4125.91     4226.92    151.18 o 
   8  16   2      264.84      203.73     62.09 o 
   9  16   2        6.68      -48.51     48.51 o 
  10  16   2      219.23      150.33     69.11 o 
 -10  17   2      454.07      395.83     67.63 o 
  -9  17   2      426.37      314.79     61.80 o 
  -8  17   2       61.31       15.55     39.64 o 
  -7  17   2      658.32      864.80    107.59 o 
  -6  17   2     4995.00     5152.81    138.28 o 
  -5  17   2        7.13      -27.73     37.52 o 
  -4  17   2     1235.10     1175.42     62.10 o 
  -3  17   2     3130.10     3058.99     91.62 o 
  -2  17   2     1481.22     1461.45     61.85 o 
  -1  17   2     2592.04     2686.81     71.86 o 
   0  17   2     2496.24     2518.05    150.53 o 
   1  17   2     5316.32     5148.71     95.22 o 
   2  17   2     3229.02     3186.03     88.70 o 
   3  17   2     3984.97     3864.15    105.52 o 
   4  17   2      552.40      506.28     51.12 o 
   5  17   2     2002.96     1844.41     78.46 o 
   6  17   2      827.39     1065.25     91.27 o 
   7  17   2     2047.48     2054.27    107.82 o 
   8  17   2      270.24      216.45     63.23 o 
   9  17   2        8.41      -48.63     48.63 o 
  10  17   2        0.04      -56.14     56.14 o 
 -10  18   2       31.80      -19.39     58.60 o 
  -9  18   2     1037.32     1161.39     91.80 o 
  -8  18   2       79.64      -24.62     39.34 o 
  -7  18   2      134.83      166.04     50.19 o 
  -6  18   2        9.22        2.37     40.84 o 
  -5  18   2       42.30       15.95     36.83 o 
  -4  18   2      327.63      299.84     47.11 o 
  -3  18   2     9311.35     8916.97    176.32 o 
  -2  18   2      133.99      139.15     42.41 o 
  -1  18   2      652.68      621.90     45.14 o 
   0  18   2        3.71       48.42     32.87 o 
   1  18   2     6909.94     7110.19    119.49 o 
   2  18   2      244.96      249.98     40.17 o 
   3  18   2     1051.90     1115.99     62.20 o 
   4  18   2      572.03      492.42     95.40 o 
   5  18   2     3164.31     3139.80    101.37 o 
   6  18   2        9.58       24.38     40.69 o 
   7  18   2      113.06      159.96     64.95 o 
   8  18   2       20.22       37.06     50.85 o 
   9  18   2     1440.97     1409.71    102.02 o 
  10  18   2       20.89      -41.03     60.82 o 
 -10  19   2      320.12      233.44     72.79 o 
  -9  19   2     1007.25      999.89     90.19 o 
  -8  19   2        0.23        7.01     42.39 o 
  -7  19   2       89.08       73.11     49.02 o 
  -6  19   2     3771.72     3542.51    159.43 o 
  -5  19   2     2223.38     2113.04    109.55 o 
  -4  19   2       79.47       50.32     39.53 o 
  -3  19   2     1139.36     1135.21     62.98 o 
  -2  19   2     4421.37     4478.83    115.54 o 
  -1  19   2     1356.17     1336.24     54.75 o 
   0  19   2     2233.31     2260.65     89.01 o 
   1  19   2       40.08       75.54     38.22 o 
   2  19   2     1847.48     1734.22     71.37 o 
   3  19   2     7437.03     7154.81    153.09 o 
   4  19   2     2299.96     2256.29     85.13 o 
   5  19   2       76.68      -37.53     37.53 o 
   6  19   2     4689.57     4414.07    153.54 o 
   7  19   2     1466.95     1382.49     94.76 o 
   8  19   2        0.42      -49.88     49.88 o 
   9  19   2       89.85      115.13     65.23 o 
  -9  20   2      100.68       82.98     55.55 o 
  -8  20   2      676.94      786.50     78.59 o 
  -7  20   2      200.71      220.20     52.48 o 
  -6  20   2      480.74      594.46     67.93 o 
  -5  20   2      897.62     1099.66     91.56 o 
  -4  20   2      685.62      795.23     67.77 o 
  -3  20   2      116.51      119.42     42.40 o 
  -2  20   2       31.64      159.93     60.96 o 
  -1  20   2      314.51      425.49     42.83 o 
   0  20   2     7943.34     7916.20    163.18 o 
   1  20   2      132.95       86.22     35.62 o 
   2  20   2     1096.84     1019.25     60.20 o 
   3  20   2       16.99       66.66     37.62 o 
   4  20   2     2299.81     2384.56     89.37 o 
   5  20   2       49.80      -33.10     38.24 o 
   6  20   2     3452.07     3519.29    142.83 o 
   7  20   2       10.13       54.50     58.38 o 
   8  20   2       22.39       -7.34     48.52 o 
   9  20   2       20.19      -53.13     53.13 o 
  -9  21   2       20.56       33.12     54.67 o 
  -8  21   2     1103.42     1322.82     97.14 o 
  -7  21   2        7.38      -30.04     39.01 o 
  -6  21   2     1187.42     1224.51     93.85 o 
  -5  21   2      761.39      690.31     84.97 o 
  -4  21   2     2718.10     2502.74     95.36 o 
  -3  21   2      136.05       97.32     42.03 o 
  -2  21   2     2285.28     2419.06     90.21 o 
  -1  21   2      136.76      130.29     43.22 o 
   0  21   2     1021.78     1133.60     63.08 o 
   1  21   2      391.58      444.60     49.92 o 
   2  21   2      178.79      200.25     57.86 o 
   3  21   2     1498.04     1522.61     98.89 o 
   4  21   2     1109.81     1201.84     72.51 o 
   5  21   2       23.71      -38.11     38.11 o 
   6  21   2      568.60      788.18     90.22 o 
   7  21   2      955.79     1055.29     98.87 o 
   8  21   2      810.43      942.10    101.44 o 
   9  21   2       24.38       21.74     63.39 o 
  -8  22   2       35.87       94.97     56.51 o 
  -7  22   2        1.03      -40.82     40.82 o 
  -6  22   2       86.17       19.53     43.15 o 
  -5  22   2        3.49      -31.19     37.79 o 
  -4  22   2      583.02      579.76     62.75 o 
  -3  22   2      361.10      347.66     53.82 o 
  -2  22   2     9139.64     9623.43    196.25 o 
  -1  22   2        0.52      -16.71     43.46 o 
   0  22   2        4.93      -20.51     31.29 o 
   1  22   2      801.26      779.78     65.01 o 
   2  22   2     6222.21     6153.40    146.54 o 
   3  22   2      487.58      545.73     60.83 o 
   4  22   2     2631.48     2456.82    111.08 o 
   5  22   2      402.75      327.88     57.17 o 
   6  22   2        0.20      -45.01     45.01 o 
   7  22   2       11.44      -52.86     52.86 o 
   8  22   2      841.44      935.18    100.84 o 
  -8  23   2      458.47      558.28     77.64 o 
  -7  23   2      586.55      600.43     73.37 o 
  -6  23   2        0.29      -35.25     35.25 o 
  -5  23   2      408.68      381.01     59.31 o 
  -4  23   2     2754.18     2680.41    101.64 o 
  -3  23   2        8.65        8.07     42.17 o 
  -2  23   2      346.83      476.30     72.01 o 
  -1  23   2      131.83      107.56     51.21 o 
   0  23   2      145.53       47.54     36.51 o 
   1  23   2      699.04      601.53     68.48 o 
   2  23   2     1732.73     1888.06    124.37 o 
   3  23   2       58.59       90.73     41.47 o 
   4  23   2     1311.62     1266.32     75.15 o 
   5  23   2     1229.52     1235.25     80.72 o 
   6  23   2       62.73       62.69     54.84 o 
   7  23   2        0.09      -16.17     51.25 o 
   8  23   2      477.76      444.62    163.67 o 
  -8  24   2       24.03       21.71     53.98 o 
  -7  24   2      254.70      285.28     61.89 o 
  -6  24   2       23.95       10.54     40.60 o 
  -5  24   2     1355.85     1292.78     77.62 o 
  -4  24   2      108.36       70.78     44.30 o 
  -3  24   2        4.14        7.21     41.28 o 
  -2  24   2      911.81     1013.74    108.81 o 
  -1  24   2     3552.66     3435.53    136.61 o 
   0  24   2      218.62      134.16     43.64 o 
   1  24   2        5.31      -14.61     42.24 o 
   2  24   2        3.38       46.57     40.36 o 
   3  24   2        2.84       14.69     40.92 o 
   4  24   2       25.30       44.86     41.30 o 
   5  24   2       36.53       52.68     42.20 o 
   6  24   2       43.56      -26.24     65.92 o 
   7  24   2      573.32      598.27     86.95 o 
   8  24   2      160.96      145.77     71.44 o 
  -7  25   2       17.35      -43.91     43.91 o 
  -6  25   2       82.26       15.45     48.18 o 
  -5  25   2       20.41        7.71     44.85 o 
  -4  25   2     1505.96     1324.16     77.07 o 
  -3  25   2       58.29      111.82     47.28 o 
  -2  25   2       19.24       72.19     43.99 o 
  -1  25   2      979.36     1085.99     89.38 o 
   0  25   2       15.76      -35.65     36.41 o 
   1  25   2     1442.04     1324.40     81.79 o 
   2  25   2      445.18      503.28     62.43 o 
   3  25   2     1404.89     1420.86    118.69 o 
   4  25   2      976.05     1118.12     83.51 o 
   5  25   2      788.52      760.55     75.45 o 
   6  25   2      277.91      232.21     70.85 o 
   7  25   2        5.35      -43.25     53.29 o 
  -7  26   2      322.23      296.61     62.70 o 
  -6  26   2       26.96      -34.36     44.15 o 
  -5  26   2      295.64      236.56     54.39 o 
  -4  26   2       65.39      102.15     46.10 o 
  -3  26   2      914.20      990.37     79.96 o 
  -2  26   2     2262.52     2125.85     93.51 o 
  -1  26   2      186.84      280.60     90.43 o 
   0  26   2      114.58       11.31     41.38 o 
   1  26   2      167.59      207.05     55.17 o 
   2  26   2      740.41      928.88     77.54 o 
   3  26   2       58.76       84.92     45.37 o 
   4  26   2      621.90      787.76     75.51 o 
   5  26   2       19.29       30.55     63.05 o 
   6  26   2       33.72        9.88     57.08 o 
   7  26   2       10.78      -58.36     58.36 o 
  -6  27   2     1228.72     1259.54     98.34 o 
  -5  27   2      125.25       65.65     45.60 o 
  -4  27   2      650.57      584.02     68.19 o 
  -3  27   2      282.09      268.54     54.24 o 
  -2  27   2      671.01      772.33    132.26 o 
  -1  27   2       65.78       70.71     55.06 o 
   0  27   2      248.51      258.68     53.70 o 
   1  27   2      444.72      486.74     64.96 o 
   2  27   2      235.07      243.26     56.84 o 
   3  27   2      878.78      988.02     80.98 o 
   4  27   2       29.89       51.11     46.40 o 
   5  27   2        4.24      -42.55     50.95 o 
   6  27   2      427.04      467.71     85.78 o 
  -5  28   2        2.40       -6.10     47.88 o 
  -4  28   2      271.50      226.21     55.04 o 
  -3  28   2        3.60      -20.58     46.40 o 
  -2  28   2      181.00      257.98    106.24 o 
  -1  28   2      158.06       77.53     57.93 o 
   0  28   2     2492.23     2671.44    130.94 o 
   1  28   2      112.20      114.89     49.22 o 
   2  28   2       37.65        2.26     47.22 o 
   3  28   2        7.35       37.31     47.84 o 
   4  28   2      360.47      353.27     61.92 o 
   5  28   2       18.61      -54.03     54.03 o 
  -4  29   2      110.20       87.33     49.68 o 
  -3  29   2        4.18      -44.17     51.14 o 
  -2  29   2      137.59       42.82     58.24 o 
  -1  29   2      148.81       42.37     58.36 o 
   0  29   2       59.02      202.81    114.63 o 
   1  29   2       28.06       -8.63     46.10 o 
   2  29   2      129.50       23.69     47.13 o 
   3  29   2     1213.68     1260.30     92.30 o 
   4  29   2       71.13        2.35     47.77 o 
  -3  30   2      389.89      334.67     62.99 o 
  -2  30   2      117.18       81.36     56.59 o 
  -1  30   2        9.10       20.42     57.66 o 
   0  30   2        5.86      -29.07     56.77 o 
   1  30   2      208.81      204.40     56.24 o 
   2  30   2      235.93      209.70     56.76 o 
   3  30   2       19.37       -6.84     51.55 o 
  -2  31   2        0.13      -52.41     52.41 o 
  -1  31   2      214.64      184.27     68.13 o 
   0  31   2       25.30       93.53     63.24 o 
   1  31   2      843.04      907.90     85.47 o 
   2  31   2      318.97      236.16     61.17 o 
 -11   0   3     1123.09     1158.64    159.21 o 
  -9   0   3     1023.44      906.25    135.02 o 
  -7   0   3     2139.79     1905.47    140.11 o 
  -5   0   3    30481.23    30418.89    757.12 o 
  -3   0   3       36.07      -11.46     12.71 o 
  -1   0   3   169087.95   121294.47   2649.81 o 
   1   0   3    28976.04    29011.85    645.90 o 
   3   0   3     8065.05     9121.77    160.55 o 
   5   0   3       11.81       37.77     95.95 o 
   7   0   3    12268.56    12798.13    197.07 o 
   9   0   3      758.72      964.20    119.52 o 
  11   0   3     4512.75     4718.67    239.00 o 
 -12   1   3       12.32      -48.22     48.22 o 
 -11   1   3      869.15      835.68     98.59 o 
 -10   1   3        6.11       12.50     68.25 o 
  -9   1   3     2042.35     2070.48    113.85 o 
  -8   1   3     5175.19     4968.00    166.37 o 
  -7   1   3     8456.72     8164.67    213.02 o 
  -6   1   3     9477.06     9845.19    231.81 o 
  -5   1   3     3144.04     3122.74    110.69 o 
  -4   1   3    17249.64    17681.67    195.81 o 
  -3   1   3      248.96      203.37     15.92 o 
  -2   1   3      215.32      245.27     17.87 o 
  -1   1   3    31298.52    32280.23    360.08 o 
   0   1   3      337.05      313.55     22.70 o 
   1   1   3    67315.63    64862.95    802.73 o 
   2   1   3     1000.22      840.72     25.27 o 
   3   1   3     6911.80     7289.36    120.74 o 
   4   1   3     7959.87     8658.83     98.69 o 
   5   1   3    21742.52    21988.66    228.12 o 
   6   1   3     2627.55     2584.19     60.22 o 
   7   1   3     6177.19     6252.78     93.12 o 
   8   1   3      387.55      350.56     53.92 o 
   9   1   3      156.09      122.46     46.90 o 
  10   1   3      216.95      229.07     59.30 o 
  11   1   3       64.42      145.47     60.56 o 
  12   1   3       24.96      -38.50     59.14 o 
 -12   2   3        3.00      -48.13     48.13 o 
 -11   2   3      555.96      514.53     67.65 o 
 -10   2   3     1051.37     1310.22    141.60 o 
  -9   2   3      903.93      975.47     94.93 o 
  -8   2   3     3874.71     3878.39    109.77 o 
  -7   2   3      869.06      840.06     55.14 o 
  -6   2   3      723.22      742.08     48.82 o 
  -5   2   3     2727.58     2618.10     70.84 o 
  -4   2   3     6521.24     7362.15     97.31 o 
  -3   2   3    45948.55    45234.45    669.82 o 
  -2   2   3     1079.85     1002.61     51.50 o 
  -1   2   3     4522.65     4985.49     86.20 o 
   0   2   3       43.98       30.93      9.76 o 
   1   2   3    79178.60    75809.67   1102.86 o 
   2   2   3     3371.11     3458.73     62.09 o 
   3   2   3      670.99      666.89     27.92 o 
   4   2   3    13999.96    15889.47    361.77 o 
   5   2   3     2551.96     2680.42     73.98 o 
   6   2   3     2910.67     2839.74     53.95 o 
   7   2   3       18.74       -7.98     20.83 o 
   8   2   3     2481.58     2585.09     80.91 o 
   9   2   3     4000.15     4047.37    138.16 o 
  10   2   3      822.83      868.48    112.72 o 
  11   2   3       82.99       50.69     60.50 o 
  12   2   3      119.23      185.01     77.68 o 
 -12   3   3      110.90      153.90     54.42 o 
 -11   3   3      126.14       60.48     48.23 o 
 -10   3   3      457.27      429.01     60.54 o 
  -9   3   3     1588.38     1421.00     96.10 o 
  -8   3   3       28.16       41.12     36.21 o 
  -7   3   3    10431.24    10646.22    205.10 o 
  -6   3   3     2961.12     2712.26     78.55 o 
  -5   3   3    14695.64    14435.38    302.84 o 
  -4   3   3    10368.34    10499.62    145.69 o 
  -3   3   3      672.03      689.78     27.28 o 
  -2   3   3      489.24      390.11     28.06 o 
  -1   3   3    14841.59    15217.98    161.03 o 
   0   3   3     2866.00     2801.13     36.59 o 
   1   3   3   110676.53   104029.78   2825.47 o 
   2   3   3       52.32       76.47     31.84 o 
   3   3   3    35593.39    38510.69    907.05 o 
   4   3   3      294.60      344.62     21.48 o 
   5   3   3    15629.52    16598.16    205.69 o 
   6   3   3     3634.60     3699.76    121.37 o 
   7   3   3       13.61       30.10     21.52 o 
   8   3   3      729.22      700.26     53.67 o 
   9   3   3     1139.08     1216.69    121.22 o 
  10   3   3     1196.40     1164.17    109.11 o 
  11   3   3      335.54      467.66     82.53 o 
  12   3   3     1175.29     1346.53    168.55 o 
 -12   4   3     1747.02     1620.32     90.02 o 
 -11   4   3      530.94      579.27     68.70 o 
 -10   4   3       36.55      -21.33     41.50 o 
  -9   4   3      781.81      735.60     68.43 o 
  -8   4   3     4020.05     3894.42    133.33 o 
  -7   4   3        1.18      -26.45     26.45 o 
  -6   4   3     4517.85     4391.93    104.65 o 
  -5   4   3     1002.09      917.15     43.99 o 
  -4   4   3     9321.53    10073.28    142.70 o 
  -3   4   3     9485.77    10255.75    121.48 o 
  -2   4   3    14636.06    15321.00    165.18 o 
  -1   4   3    68945.63    65662.43    809.88 o 
   0   4   3     8615.74     8524.29     96.90 o 
   1   4   3     1271.18     1484.48     31.40 o 
   2   4   3    15008.82    16118.90    575.43 o 
   3   4   3       13.17       28.32     11.69 o 
   4   4   3     9826.08    10500.84    204.62 o 
   5   4   3       73.70       37.28     17.62 o 
   6   4   3    21611.40    21606.23    399.17 o 
   7   4   3      953.53     1040.50     43.33 o 
   8   4   3      186.89      191.12     40.39 o 
   9   4   3      145.37      183.83     54.54 o 
  10   4   3     2393.79     2330.48    138.29 o 
  11   4   3      525.11      739.69     89.01 o 
  12   4   3      156.60      136.08    113.57 o 
 -12   5   3       22.32        5.85     45.57 o 
 -11   5   3       93.27      122.63     50.40 o 
 -10   5   3      900.18      912.06     77.17 o 
  -9   5   3     3941.26     3767.24    117.06 o 
  -8   5   3      450.18      477.21     46.07 o 
  -7   5   3       67.07       54.02     25.63 o 
  -6   5   3    11876.15    11167.45    196.78 o 
  -5   5   3      290.04      251.27     27.47 o 
  -4   5   3     3284.60     3071.38     65.39 o 
  -3   5   3     8747.17     9335.76    102.88 o 
  -2   5   3     2868.38     2844.29     41.81 o 
  -1   5   3      730.57      747.34     21.66 o 
   0   5   3     1720.49     1686.78     32.27 o 
   1   5   3     2099.64     2185.95     49.37 o 
   2   5   3      761.80      820.58     63.97 o 
   3   5   3    22477.28    22606.30    420.43 o 
   4   5   3     1225.38     1148.71     34.28 o 
   5   5   3      391.84      492.99     29.13 o 
   6   5   3     6118.20     5988.72    100.23 o 
   7   5   3     8178.04     8068.96    265.10 o 
   8   5   3     3204.91     3125.55     92.27 o 
   9   5   3       10.31       92.17     48.93 o 
  10   5   3      590.80      596.58     75.26 o 
  11   5   3      184.73      142.87    101.26 o 
  12   5   3      615.05      812.62    139.47 o 
 -12   6   3        5.71      -48.22     54.95 o 
 -11   6   3      562.29      602.02     67.58 o 
 -10   6   3     1965.47     2020.61     92.27 o 
  -9   6   3     1712.53     1741.03     82.86 o 
  -8   6   3      138.60      129.67     35.42 o 
  -7   6   3     2750.50     2889.95     97.45 o 
  -6   6   3      413.11      437.28     36.41 o 
  -5   6   3     5337.30     5598.22     99.49 o 
  -4   6   3    14981.43    16225.88    208.93 o 
  -3   6   3    58005.55    55955.15    700.06 o 
  -2   6   3     6668.36     6824.16     78.14 o 
  -1   6   3     1003.86     1074.76     26.17 o 
   0   6   3      336.55      326.79     15.58 o 
   1   6   3    21185.06    21514.26    221.94 o 
   2   6   3     5834.87     5770.57     81.65 o 
   3   6   3     1047.16      965.05     32.91 o 
   4   6   3    11156.09    11305.64    256.43 o 
   5   6   3     8488.39     8431.43    138.09 o 
   6   6   3      625.65      682.15     40.00 o 
   7   6   3       14.49       18.64     30.06 o 
   8   6   3     6897.26     6879.75    144.38 o 
   9   6   3     6165.13     5975.00    220.53 o 
  10   6   3        0.34       58.17     77.70 o 
  11   6   3       98.16      178.53     96.80 o 
  12   6   3       18.46       17.21     60.08 o 
 -12   7   3      240.16      256.08     75.88 o 
 -11   7   3      561.02      517.56     83.26 o 
 -10   7   3      524.05      665.82     68.59 o 
  -9   7   3     1324.19     1271.64     62.25 o 
  -8   7   3     5584.67     5285.24    113.28 o 
  -7   7   3       74.40       50.38     26.21 o 
  -6   7   3     1750.33     1612.14     68.42 o 
  -5   7   3     2051.56     2002.22     57.27 o 
  -4   7   3     3357.99     3350.83     71.09 o 
  -3   7   3       31.50       13.76     16.18 o 
  -2   7   3       31.42       10.03     10.30 o 
  -1   7   3    19088.29    19219.95    202.36 o 
   0   7   3       19.18        3.57      8.60 o 
   1   7   3     3513.14     3527.99     52.76 o 
   2   7   3     6706.05     6273.44    136.18 o 
   3   7   3    34068.63    34909.54    564.96 o 
   4   7   3     6275.18     5986.22    139.37 o 
   5   7   3     2201.30     2096.93     55.16 o 
   6   7   3     3546.59     3645.66     94.61 o 
   7   7   3     1865.11     1881.24     68.41 o 
   8   7   3     1932.54     1940.66     76.22 o 
   9   7   3     1103.95     1136.75     81.90 o 
  10   7   3       82.67      107.42     58.55 o 
  11   7   3       10.81      -46.52     46.52 o 
  12   7   3      313.67      195.15     78.06 o 
 -11   8   3       54.24       46.97     63.48 o 
 -10   8   3       75.92       19.14     60.41 o 
  -9   8   3      200.19      197.15     41.52 o 
  -8   8   3     1542.04     1524.82     64.36 o 
  -7   8   3      629.18      620.58     45.97 o 
  -6   8   3     1691.50     1655.84     55.22 o 
  -5   8   3    14113.97    14741.85    202.67 o 
  -4   8   3      641.59      582.58     77.84 o 
  -3   8   3     6901.58     7321.54     95.87 o 
  -2   8   3     1119.42     1064.98     27.89 o 
  -1   8   3    26517.87    25560.55    269.27 o 
   0   8   3     5938.65     6245.43     79.68 o 
   1   8   3      509.87      540.71     20.73 o 
   2   8   3      510.68      616.76     57.96 o 
   3   8   3     2718.69     2888.12     86.37 o 
   4   8   3      188.12      200.03     31.43 o 
   5   8   3     3601.21     3460.50     71.51 o 
   6   8   3     1907.37     1883.72     61.10 o 
   7   8   3    10257.27    10568.16    227.23 o 
   8   8   3      218.67      268.54     53.71 o 
   9   8   3       93.79       34.18     46.52 o 
  10   8   3      100.01       60.86     61.83 o 
  11   8   3      585.13      605.21     91.49 o 
 -11   9   3      258.47      253.07     74.22 o 
 -10   9   3      302.36      382.24     79.33 o 
  -9   9   3      263.48      304.18     51.43 o 
  -8   9   3     6639.74     6461.97    151.61 o 
  -7   9   3     4514.44     4263.77    115.31 o 
  -6   9   3      152.56      147.18     37.71 o 
  -5   9   3       31.64       11.15     23.02 o 
  -4   9   3    20711.14    21807.61    321.38 o 
  -3   9   3     4402.80     4849.23     71.49 o 
  -2   9   3     7695.41     8476.53    105.16 o 
  -1   9   3     1519.90     1547.01     31.47 o 
   0   9   3     2347.30     2371.74     42.28 o 
   1   9   3    11972.26    12181.45    138.69 o 
   2   9   3    24372.02    25015.35    326.14 o 
   3   9   3      481.98      480.65     27.65 o 
   4   9   3     6039.82     6230.26    131.34 o 
   5   9   3     4907.16     5150.75    166.61 o 
   6   9   3       76.71       54.32     26.50 o 
   7   9   3      210.09      206.50     39.77 o 
   8   9   3      287.02      352.05     68.04 o 
   9   9   3       58.90       45.77     40.77 o 
  10   9   3     2554.77     2210.14    121.34 o 
  11   9   3      222.96      211.48     73.13 o 
 -11  10   3       24.09      -47.19     55.39 o 
 -10  10   3     4123.73     3832.07    164.02 o 
  -9  10   3       12.15      -15.65     37.75 o 
  -8  10   3       17.44      -27.49     41.30 o 
  -7  10   3        0.25      -16.96     34.11 o 
  -6  10   3       42.92       27.02     31.02 o 
  -5  10   3      415.47      361.59     41.27 o 
  -4  10   3    10725.26    10612.71    186.04 o 
  -3  10   3      463.12      505.81     22.60 o 
  -2  10   3    37309.29    38223.62    470.43 o 
  -1  10   3      631.60      611.25     21.81 o 
   0  10   3      387.36      451.92     23.35 o 
   1  10   3     2927.05     3246.95     53.90 o 
   2  10   3    33803.47    33600.08    395.78 o 
   3  10   3      263.08      231.98     25.00 o 
   4  10   3    17820.20    17907.30    342.58 o 
   5  10   3      149.95      139.43     25.18 o 
   6  10   3       15.83      -17.71     22.79 o 
   7  10   3       33.95       16.29     31.31 o 
   8  10   3    11764.27    11456.90   1033.90 o 
   9  10   3       27.16       15.62     41.28 o 
  10  10   3        1.22      -15.78     49.00 o 
  11  10   3        2.00      -44.36     44.36 o 
 -11  11   3       58.40       -2.08     67.18 o 
 -10  11   3        0.23       41.59     57.94 o 
  -9  11   3      549.35      440.53     61.21 o 
  -8  11   3     1170.39     1195.05    100.65 o 
  -7  11   3     1208.34     1216.76     69.65 o 
  -6  11   3     7731.96     7484.77    158.08 o 
  -5  11   3      977.91     1006.78     58.21 o 
  -4  11   3     3776.71     3559.54     91.50 o 
  -3  11   3     6571.74     6644.61    128.34 o 
  -2  11   3    14736.16    15556.11    200.94 o 
  -1  11   3      126.18      183.70     16.82 o 
   0  11   3     7881.57     7715.66    100.09 o 
   1  11   3     6760.70     6693.06     98.17 o 
   2  11   3       64.35       58.39     21.35 o 
   3  11   3     6093.25     6116.27    124.51 o 
   4  11   3     1187.69     1139.78     43.32 o 
   5  11   3     3917.23     4099.76     83.90 o 
   6  11   3     1398.76     1258.89     50.33 o 
   7  11   3      407.97      480.36     65.58 o 
   8  11   3     3727.20     3576.86    136.29 o 
   9  11   3      456.25      394.52     59.66 o 
  10  11   3     1252.50     1405.50    109.50 o 
  11  11   3       88.66       42.85     59.19 o 
 -11  12   3       22.59      -20.21     62.66 o 
 -10  12   3      183.41      140.09     72.12 o 
  -9  12   3      141.76       42.12     42.62 o 
  -8  12   3     1008.86     1145.08     83.71 o 
  -7  12   3     1911.17     1766.52     89.19 o 
  -6  12   3     2283.99     2277.61    101.12 o 
  -5  12   3     3518.49     3702.70    101.02 o 
  -4  12   3     2819.76     2764.99     80.82 o 
  -3  12   3      163.92      156.15     25.88 o 
  -2  12   3      153.12       59.38     23.79 o 
  -1  12   3    10074.13     9912.77    111.96 o 
   0  12   3    31514.46    32587.27    334.73 o 
   1  12   3       12.59       -1.00     13.54 o 
   2  12   3      548.66      525.25     27.54 o 
   3  12   3     7632.76     7952.87    131.25 o 
   4  12   3     3182.23     3333.16    104.28 o 
   5  12   3     1400.51     1333.66     49.61 o 
   6  12   3     9176.41     9095.16    233.58 o 
   7  12   3     1032.03     1220.84     87.13 o 
   8  12   3      192.64      221.24     60.70 o 
   9  12   3      165.26       77.48     46.86 o 
  10  12   3     1453.25     1380.35    109.07 o 
  11  12   3      207.65      142.14     67.74 o 
 -11  13   3      244.08      173.72     71.83 o 
 -10  13   3      658.68      660.64    117.72 o 
  -9  13   3      798.36      832.21     75.93 o 
  -8  13   3      421.74      454.54     58.19 o 
  -7  13   3       11.90      -41.86     41.86 o 
  -6  13   3     9440.52     9789.36    194.42 o 
  -5  13   3     4502.93     4412.93    130.15 o 
  -4  13   3      709.81      723.17     51.87 o 
  -3  13   3       47.67       53.76     25.73 o 
  -2  13   3     2597.12     2565.96     48.91 o 
  -1  13   3      957.89     1069.17     30.56 o 
   0  13   3     6854.93     6620.14    130.06 o 
   1  13   3     1955.81     2112.05     56.92 o 
   2  13   3    15937.48    15373.42    336.90 o 
   3  13   3    12937.91    12939.86    239.05 o 
   4  13   3     5351.11     5132.47     95.61 o 
   5  13   3       43.12       15.09     25.74 o 
   6  13   3      157.78      255.57     82.68 o 
   7  13   3     1006.81     1148.65    124.29 o 
   8  13   3       40.38       29.92     50.50 o 
   9  13   3      154.39      119.08    123.02 o 
  10  13   3      222.21      199.59     70.24 o 
  11  13   3        0.49      -26.90     57.00 o 
 -11  14   3      255.13      220.25     76.70 o 
 -10  14   3       37.60       47.67     62.68 o 
  -9  14   3      355.93      357.51     59.55 o 
  -8  14   3      149.74       68.68     43.91 o 
  -7  14   3      694.91      725.78     66.10 o 
  -6  14   3      632.21      782.30     89.97 o 
  -5  14   3        9.42        9.85     32.96 o 
  -4  14   3       21.86      -25.00     25.00 o 
  -3  14   3    14324.44    14059.77    231.56 o 
  -2  14   3     1216.56     1292.25     46.07 o 
  -1  14   3       40.41       42.54     16.76 o 
   0  14   3      801.47      877.03     45.93 o 
   1  14   3     3396.63     3273.26     88.53 o 
   2  14   3      612.06      821.89     89.55 o 
   3  14   3        2.19        4.08     18.68 o 
   4  14   3       19.44       -9.11     21.17 o 
   5  14   3     2579.87     2549.66     81.98 o 
   6  14   3        4.24       -4.86     42.66 o 
   7  14   3        4.12      -41.50     41.50 o 
   8  14   3       77.22       -0.57     47.53 o 
   9  14   3     3041.61     2860.25    410.93 o 
  10  14   3      210.90      210.16     70.96 o 
  11  14   3       17.18       -0.75     67.18 o 
 -10  15   3      469.24      561.53     92.28 o 
  -9  15   3     1258.90     1246.31     90.35 o 
  -8  15   3      584.46      490.71     64.35 o 
  -7  15   3     1048.56      953.19     98.18 o 
  -6  15   3    10724.21    10760.89    306.01 o 
  -5  15   3      364.34      460.31     53.25 o 
  -4  15   3      186.42      146.19     35.56 o 
  -3  15   3     1603.70     1533.17     62.20 o 
  -2  15   3     1278.32     1152.43     45.41 o 
  -1  15   3     2231.26     2382.60     61.26 o 
   0  15   3    13018.63    13525.82    162.34 o 
   1  15   3     2141.40     2175.74     55.17 o 
   2  15   3     6678.44     6635.91    154.41 o 
   3  15   3     7106.82     7268.40    117.68 o 
   4  15   3     6019.74     5604.27    125.08 o 
   5  15   3     4428.13     4332.51    112.39 o 
   6  15   3     2993.49     2995.86    119.99 o 
   7  15   3     1493.11     1457.93     91.79 o 
   8  15   3      791.22     1068.76    263.02 o 
   9  15   3      113.86       57.18     67.08 o 
  10  15   3        5.21       42.81     53.60 o 
 -10  16   3       30.90       52.00     67.53 o 
  -9  16   3       13.73      -37.91     37.91 o 
  -8  16   3      604.48      673.94     71.45 o 
  -7  16   3       28.44        6.66     39.25 o 
  -6  16   3     1635.21     1695.91     81.01 o 
  -5  16   3     6245.05     6027.08    143.74 o 
  -4  16   3      944.29     1026.51     66.14 o 
  -3  16   3     1442.27     1352.00     60.68 o 
  -2  16   3      901.50      788.05     51.61 o 
  -1  16   3    16008.59    16476.79    192.11 o 
   0  16   3     7974.85     8274.15    113.58 o 
   1  16   3        0.40       -8.90     18.08 o 
   2  16   3     4156.49     4192.99    136.52 o 
   3  16   3       76.72       36.19     21.05 o 
   4  16   3     4644.90     4409.61    111.16 o 
   5  16   3      671.74      816.00     96.01 o 
   6  16   3     6798.43     6883.06    433.75 o 
   7  16   3     1515.46     1235.95     88.19 o 
   8  16   3      436.16      402.48     74.22 o 
   9  16   3        6.37      -29.60     48.91 o 
  10  16   3      269.33      354.65    199.87 o 
 -10  17   3       99.07      101.34     74.41 o 
  -9  17   3       58.19      -36.89     43.61 o 
  -8  17   3      669.31      687.50     70.96 o 
  -7  17   3     1646.94     1516.50     80.63 o 
  -6  17   3     1619.93     1655.99     82.11 o 
  -5  17   3     3169.45     3169.50    104.27 o 
  -4  17   3     2549.41     2455.99     87.00 o 
  -3  17   3       75.88        5.03     31.32 o 
  -2  17   3     3252.47     3183.58     91.50 o 
  -1  17   3      300.12      489.20     46.06 o 
   0  17   3     6439.20     6271.22     97.50 o 
   1  17   3     3959.53     3974.30     71.84 o 
   2  17   3      226.09      284.78     26.85 o 
   3  17   3      646.30      595.46     50.09 o 
   4  17   3       29.57       75.03     35.27 o 
   5  17   3     2631.34     2721.43     93.04 o 
   6  17   3      191.70      212.79    100.09 o 
   7  17   3      111.22      103.43     60.93 o 
   8  17   3      694.08      674.53    126.31 o 
   9  17   3        1.87      -14.81     52.71 o 
  10  17   3      417.02      520.50     73.51 o 
 -10  18   3      767.79      914.88    153.16 o 
  -9  18   3       20.63      -40.48     44.79 o 
  -8  18   3      195.70      143.44     51.74 o 
  -7  18   3        0.79      -26.65     39.11 o 
  -6  18   3       78.91       26.68     42.33 o 
  -5  18   3      141.31      119.95     47.93 o 
  -4  18   3      336.86      302.67     48.04 o 
  -3  18   3      107.75       68.03     37.19 o 
  -2  18   3     5105.26     5124.73    123.39 o 
  -1  18   3      660.79      625.17     76.54 o 
   0  18   3      131.68      121.94     27.37 o 
   1  18   3      344.19      364.14     41.88 o 
   2  18   3     5008.09     5263.98    102.49 o 
   3  18   3      360.75      383.50     48.21 o 
   4  18   3     3977.77     3952.27    109.62 o 
   5  18   3      353.54      333.58     51.84 o 
   6  18   3      534.03      548.48     76.37 o 
   7  18   3        7.86      -41.24     41.24 o 
   8  18   3     1325.77     1377.72    103.65 o 
   9  18   3        6.82      -49.61     49.61 o 
  10  18   3      384.90      331.64     65.89 o 
  -9  19   3       67.52       58.86     53.37 o 
  -8  19   3     1006.91     1121.58    123.62 o 
  -7  19   3     2354.21     2396.97    126.86 o 
  -6  19   3      361.63      400.96     71.76 o 
  -5  19   3      692.22      762.43     69.37 o 
  -4  19   3     1978.95     1902.07     81.80 o 
  -3  19   3      159.22      100.62     39.03 o 
  -2  19   3     2042.38     2032.88     78.36 o 
  -1  19   3      227.48      196.24     59.87 o 
   0  19   3       76.54       70.29     26.01 o 
   1  19   3     2757.04     2755.64     60.86 o 
   2  19   3     3711.65     3675.76    106.58 o 
   3  19   3      678.86      671.68     59.17 o 
   4  19   3     1472.57     1545.99     73.74 o 
   5  19   3     5213.32     5174.75    167.98 o 
   6  19   3       26.95       37.37     49.68 o 
   7  19   3        1.10      -11.05     51.95 o 
   8  19   3       59.89      -40.17     54.38 o 
   9  19   3       11.17      -54.82     54.82 o 
  -9  20   3        1.52      -18.61     56.71 o 
  -8  20   3        8.40       26.81     46.57 o 
  -7  20   3      373.86      355.56     58.33 o 
  -6  20   3       22.47      -23.95     41.79 o 
  -5  20   3     4441.99     4304.32    127.32 o 
  -4  20   3      216.31      219.73     53.98 o 
  -3  20   3      575.15      512.58     63.32 o 
  -2  20   3     3717.03     3571.78    106.23 o 
  -1  20   3    12178.80    12078.58    220.91 o 
   0  20   3      673.04      767.45     46.87 o 
   1  20   3      188.79      180.14     38.00 o 
   2  20   3        1.83       43.74     28.02 o 
   3  20   3      183.25      142.61     71.09 o 
   4  20   3        1.06       16.79     40.18 o 
   5  20   3      175.25      202.75     61.47 o 
   6  20   3     1040.45     1184.04    103.35 o 
   7  20   3     1173.46     1189.85     95.76 o 
   8  20   3        0.06      -39.65     50.69 o 
   9  20   3       56.28       -8.58     55.92 o 
  -9  21   3      744.67     1014.47     93.53 o 
  -8  21   3      361.66      420.12     64.90 o 
  -7  21   3      232.81      232.31     54.13 o 
  -6  21   3      487.47      436.62     60.48 o 
  -5  21   3       20.65       -4.26     39.42 o 
  -4  21   3     1275.61     1154.31     72.39 o 
  -3  21   3      535.27      710.44     68.08 o 
  -2  21   3        0.07       61.26     40.05 o 
  -1  21   3     2535.20     2746.52    103.68 o 
   0  21   3      106.15       37.52     38.49 o 
   1  21   3     2143.95     1939.54     79.00 o 
   2  21   3        8.16      -26.39     26.39 o 
   3  21   3     3060.87     3028.84    101.30 o 
   4  21   3     1785.16     1732.34     80.37 o 
   5  21   3     2361.87     2198.96    114.00 o 
   6  21   3      323.49      335.84    174.81 o 
   7  21   3      969.91     1097.16    101.72 o 
   8  21   3        0.18      -24.03     52.23 o 
   9  21   3       82.22       89.13     53.44 o 
  -8  22   3      166.89      183.36     60.69 o 
  -7  22   3      437.07      445.56     69.49 o 
  -6  22   3        0.67      -34.19     34.19 o 
  -5  22   3       19.01      -36.75     36.75 o 
  -4  22   3      222.71      172.23     49.03 o 
  -3  22   3     8237.69     8321.16    182.89 o 
  -2  22   3     1084.94     1300.51     79.80 o 
  -1  22   3     1215.95     1302.32     89.86 o 
   0  22   3      321.57      241.08     45.09 o 
   1  22   3     2327.33     2329.20     88.48 o 
   2  22   3      518.44      395.08     61.85 o 
   3  22   3        4.05       48.88     40.97 o 
   4  22   3      340.19      388.90     55.66 o 
   5  22   3     1609.35     1497.55     98.82 o 
   6  22   3        0.12      -23.04     53.86 o 
   7  22   3       61.66        9.56     51.56 o 
   8  22   3      122.95       81.91     67.19 o 
  -8  23   3        3.53       43.60     52.27 o 
  -7  23   3       29.91       21.99     48.83 o 
  -6  23   3      503.12      417.86     64.33 o 
  -5  23   3      541.83      542.29     63.30 o 
  -4  23   3      409.31      377.62     56.90 o 
  -3  23   3       12.34       35.75     54.48 o 
  -2  23   3     2418.36     2428.34     95.47 o 
  -1  23   3      419.13      458.53     55.34 o 
   0  23   3      958.29     1107.44     74.48 o 
   1  23   3      365.43      271.11     57.14 o 
   2  23   3       18.31      -25.04     34.08 o 
   3  23   3     3030.35     3028.90     86.31 o 
   4  23   3      563.12      631.26    114.27 o 
   5  23   3        9.68       17.61     48.72 o 
   6  23   3      337.62      381.27     77.76 o 
   7  23   3      282.90      327.48     72.56 o 
   8  23   3        4.68       63.92     66.66 o 
  -7  24   3       73.36       62.68     51.30 o 
  -6  24   3       53.61       -5.33     45.14 o 
  -5  24   3      285.77      225.18     53.52 o 
  -4  24   3       50.62       32.75     65.31 o 
  -3  24   3      140.02      113.42     47.67 o 
  -2  24   3      328.42      379.05     69.73 o 
  -1  24   3       90.22       76.52     51.29 o 
   0  24   3     2726.37     2559.20     96.41 o 
   1  24   3       14.53      -29.04     37.90 o 
   2  24   3      432.09      391.17     57.14 o 
   3  24   3      364.36      510.06     61.12 o 
   4  24   3      198.14      250.23     53.45 o 
   5  24   3       16.73       75.51     57.51 o 
   6  24   3     1063.97     1258.56    274.81 o 
   7  24   3      105.79      102.77     63.91 o 
  -7  25   3      280.79      299.37     66.71 o 
  -6  25   3      245.27      152.03     54.03 o 
  -5  25   3      229.91      178.46     51.55 o 
  -4  25   3      960.77     1137.24     86.11 o 
  -3  25   3       90.46       74.89     47.11 o 
  -2  25   3      424.22      384.09     70.94 o 
  -1  25   3      550.14      564.05     79.22 o 
   0  25   3       19.59       30.97     40.49 o 
   1  25   3      398.16      414.91     59.40 o 
   2  25   3      220.46      256.91     53.38 o 
   3  25   3     3286.03     3267.20    113.18 o 
   4  25   3        1.60       -2.92     38.09 o 
   5  25   3       38.14      103.90     62.47 o 
   6  25   3       90.29       92.20     91.60 o 
   7  25   3      291.70      224.86     57.58 o 
  -6  26   3        2.61      -30.19     44.95 o 
  -5  26   3       64.83       22.56     44.88 o 
  -4  26   3      262.70      296.63     58.77 o 
  -3  26   3     2165.47     2069.55    104.25 o 
  -2  26   3      646.93      765.79    113.79 o 
  -1  26   3      169.85       91.93     55.44 o 
   0  26   3      137.59       97.85     45.67 o 
   1  26   3      862.09      806.69    136.95 o 
   2  26   3     1563.58     1642.02     97.32 o 
   3  26   3      168.70      224.70     61.22 o 
   4  26   3      574.90      480.92     78.79 o 
   5  26   3      383.85      334.39     75.15 o 
   6  26   3        3.87       -1.05     45.39 o 
  -6  27   3        5.21      -46.17     46.72 o 
  -5  27   3       39.55       43.05     49.04 o 
  -4  27   3      598.17      673.96     71.82 o 
  -3  27   3        1.64       76.77     47.64 o 
  -2  27   3      164.94      176.06     64.57 o 
  -1  27   3      106.39        2.55     50.58 o 
   0  27   3        0.89      -42.18     42.18 o 
   1  27   3     1592.06     1693.07     87.75 o 
   2  27   3      559.67      488.53     90.93 o 
   3  27   3      113.94      155.80     51.99 o 
   4  27   3      159.90      156.22     64.38 o 
   5  27   3      459.27      447.11    117.72 o 
   6  27   3       14.72       -9.70     59.77 o 
  -5  28   3      716.97      676.60     77.60 o 
  -4  28   3      119.03      160.81     51.68 o 
  -3  28   3        0.13      -22.40     51.59 o 
  -2  28   3        1.05      -13.56     50.43 o 
  -1  28   3     1142.03     1191.87    101.17 o 
   0  28   3       50.37      -12.99     45.69 o 
   1  28   3        3.02       34.48     46.50 o 
   2  28   3       24.01       49.17     48.42 o 
   3  28   3      133.48      107.87     52.13 o 
   4  28   3        0.37      -48.84     48.84 o 
   5  28   3       10.56      -49.22     53.40 o 
  -4  29   3      336.70      266.57     58.27 o 
  -3  29   3        3.29      -18.47     50.13 o 
  -2  29   3        4.37      -51.68     51.68 o 
  -1  29   3        2.42      -54.14     60.93 o 
   0  29   3        2.18        7.60     59.01 o 
   1  29   3      589.78      589.12     76.86 o 
   2  29   3      612.00      642.63     74.94 o 
   3  29   3       44.37      -20.94     66.78 o 
   4  29   3       58.62      -18.43     58.30 o 
  -3  30   3      181.99      125.46     72.39 o 
  -2  30   3      124.50        5.03     55.15 o 
  -1  30   3        2.51       47.08     68.36 o 
   0  30   3       69.31       90.90     64.77 o 
   1  30   3      217.90      304.10     81.14 o 
   2  30   3      509.48      527.02     72.41 o 
   3  30   3       25.25       24.32     47.79 o 
  -1  31   3       21.15       48.77     59.88 o 
   0  31   3      611.32      672.48     98.07 o 
   1  31   3      266.39      211.03     60.67 o 
 -12   0   4     3257.54     3011.71    219.90 o 
 -10   0   4      414.86      383.17    112.94 o 
  -8   0   4     1904.47     1568.36    144.99 o 
  -6   0   4    19208.37    19582.54    357.42 o 
  -4   0   4    17002.04    18025.02    254.12 o 
  -2   0   4    36076.42    34107.86    549.15 o 
   0   0   4    12152.79    13086.88    231.64 o 
   2   0   4    17753.13    18348.72    439.80 o 
   4   0   4    13172.62    13145.97    228.68 o 
   6   0   4    35957.14    37219.83    603.73 o 
   8   0   4     1583.44     1634.40    123.77 o 
  10   0   4     2968.44     2917.46    180.63 o 
  12   0   4       23.72      314.82    126.53 o 
 -12   1   4       71.36      163.19     62.38 o 
 -11   1   4        2.24      -48.33     48.33 o 
 -10   1   4     1334.25     1184.49    115.58 o 
  -9   1   4     2056.29     1960.41    113.16 o 
  -8   1   4      148.45       68.19     52.12 o 
  -7   1   4     3659.12     3615.43     97.74 o 
  -6   1   4    15362.33    15280.08    246.80 o 
  -5   1   4     4896.02     5071.98     90.60 o 
  -4   1   4     3996.98     3943.21     60.95 o 
  -3   1   4     1600.18     1553.96     32.97 o 
  -2   1   4    10360.55    10487.15    140.92 o 
  -1   1   4        6.37        9.21     12.46 o 
   0   1   4     6938.53     6636.55    108.23 o 
   1   1   4    30673.67    31108.23    348.48 o 
   2   1   4     3159.49     3067.94     59.46 o 
   3   1   4    20421.93    20280.79    460.69 o 
   4   1   4    13807.08    15215.25    183.78 o 
   5   1   4     1878.79     1973.22     44.35 o 
   6   1   4     1570.10     1660.82     67.72 o 
   7   1   4     1557.89     1606.85     81.39 o 
   8   1   4     3265.70     3160.36    117.14 o 
   9   1   4      733.41      925.20     84.66 o 
  10   1   4      539.57      756.34     85.98 o 
  11   1   4        0.70      -56.43     56.43 o 
  12   1   4     2108.78     2232.25    328.45 o 
 -12   2   4        1.50      -31.11     47.29 o 
 -11   2   4      196.03      202.49     55.86 o 
 -10   2   4     1945.83     1958.43    121.21 o 
  -9   2   4        0.64      -49.89     49.89 o 
  -8   2   4     1061.85     1059.73     99.67 o 
  -7   2   4      296.30      348.43     42.74 o 
  -6   2   4       20.05      -26.42     26.42 o 
  -5   2   4      965.80     1063.10     49.40 o 
  -4   2   4     2569.84     2497.87     48.25 o 
  -3   2   4    19716.75    19307.67    208.75 o 
  -2   2   4     7402.84     7333.08    106.57 o 
  -1   2   4    37257.50    36459.59    364.96 o 
   0   2   4     1249.10     1132.26     31.30 o 
   1   2   4     4958.30     4847.54     71.51 o 
   2   2   4     3394.55     3422.25     70.45 o 
   3   2   4      264.34      481.95     57.06 o 
   4   2   4     8213.78     8375.75    111.11 o 
   5   2   4        4.61      -16.03     16.03 o 
   6   2   4       35.91       11.80     19.51 o 
   7   2   4      298.42      382.82     55.16 o 
   8   2   4     4266.55     4382.67    139.02 o 
   9   2   4     2028.69     1964.55    157.30 o 
  10   2   4      122.08      119.04     59.57 o 
  11   2   4       63.66       -1.94     53.30 o 
  12   2   4        0.40       27.63     68.79 o 
 -12   3   4       23.70       65.43     54.31 o 
 -11   3   4      949.35      909.50     83.34 o 
 -10   3   4      768.67      707.81     76.55 o 
  -9   3   4      797.02      792.13     95.17 o 
  -8   3   4     3746.03     3858.52    149.86 o 
  -7   3   4     2781.90     2633.82     84.45 o 
  -6   3   4     5738.26     5931.60    125.06 o 
  -5   3   4      828.84      769.38     51.52 o 
  -4   3   4     2448.86     2474.08     48.72 o 
  -3   3   4       55.43       53.00     18.39 o 
  -2   3   4      719.82      631.28     27.27 o 
  -1   3   4      775.30      717.62     22.15 o 
   0   3   4      444.43      424.45     28.04 o 
   1   3   4      595.40      519.37     20.46 o 
   2   3   4    33515.89    34157.30    540.89 o 
   3   3   4    15097.61    15830.95    376.32 o 
   4   3   4     6881.43     6589.65    122.49 o 
   5   3   4     7305.06     7590.32     92.47 o 
   6   3   4     2402.47     2401.35     68.69 o 
   7   3   4     4629.89     4677.21    106.83 o 
   8   3   4       76.14       67.58     44.25 o 
   9   3   4      569.97      520.80     73.61 o 
  10   3   4      794.30     1053.11     99.13 o 
  11   3   4      197.62      125.36     64.99 o 
  12   3   4      769.78      717.75    147.96 o 
 -12   4   4      354.12      454.77     71.16 o 
 -11   4   4      114.45      132.55     54.39 o 
 -10   4   4       44.62      -44.51     44.51 o 
  -9   4   4      195.99       66.69     62.25 o 
  -8   4   4      155.36      206.13     70.16 o 
  -7   4   4      226.21      100.75     34.88 o 
  -6   4   4     2100.91     2037.40     68.60 o 
  -5   4   4    22226.14    23169.04    356.30 o 
  -4   4   4     5355.63     5605.91     82.51 o 
  -3   4   4     5235.79     5913.72     81.69 o 
  -2   4   4      260.86      264.77     21.71 o 
  -1   4   4   108430.23    96519.44   2645.18 o 
   0   4   4    12061.94    12834.87    126.90 o 
   1   4   4     1246.82     1216.88     30.41 o 
   2   4   4     7609.09     7623.86    152.03 o 
   3   4   4     1634.95     1671.82     75.98 o 
   4   4   4     2074.48     2217.05     58.30 o 
   5   4   4     4397.41     4535.47     95.29 o 
   6   4   4     2471.08     2378.11     69.11 o 
   7   4   4     7271.71     7482.85    144.94 o 
   8   4   4     2026.95     1825.03     93.01 o 
   9   4   4       26.40      -37.42     43.94 o 
  10   4   4       93.38       78.75     57.41 o 
  11   4   4     1464.54     1471.32     99.07 o 
  12   4   4       39.66       56.04     88.10 o 
 -12   5   4       83.15      -34.25     50.35 o 
 -11   5   4      174.29      191.05     91.57 o 
 -10   5   4      401.03      501.65     69.48 o 
  -9   5   4       98.12       24.51     40.53 o 
  -8   5   4     6422.93     6230.86    153.61 o 
  -7   5   4     7853.56     7853.75    137.29 o 
  -6   5   4        8.30       -4.68     24.47 o 
  -5   5   4      518.28      575.91     43.23 o 
  -4   5   4    15796.58    15524.81    229.78 o 
  -3   5   4     5391.67     5469.58     78.15 o 
  -2   5   4    23614.46    24003.19    226.84 o 
  -1   5   4     8482.93     8966.13     96.77 o 
   0   5   4      335.44      353.97     25.61 o 
   1   5   4    44718.65    46625.53    460.51 o 
   2   5   4    12603.30    12872.85    271.90 o 
   3   5   4     3097.09     3116.89     69.65 o 
   4   5   4     4543.49     4352.14    111.41 o 
   5   5   4    12165.09    12679.73    226.50 o 
   6   5   4     2096.15     1978.92     64.01 o 
   7   5   4     3201.78     3138.03     86.86 o 
   8   5   4      974.95     1105.26     87.38 o 
   9   5   4      473.62      530.30    112.93 o 
  10   5   4     1336.15     1380.17    101.94 o 
  11   5   4       13.27       45.64     84.49 o 
 -12   6   4        0.05      -47.37     47.37 o 
 -11   6   4      441.54      407.15     65.48 o 
 -10   6   4     3194.64     3021.92    113.61 o 
  -9   6   4      852.27      969.10     78.03 o 
  -8   6   4     1337.21     1393.97     93.49 o 
  -7   6   4     2031.94     1905.85     63.85 o 
  -6   6   4      352.19      325.94     40.20 o 
  -5   6   4     1221.03     1058.25     42.95 o 
  -4   6   4    23479.67    23084.99    228.02 o 
  -3   6   4    24124.96    24213.97    233.50 o 
  -2   6   4    30578.35    30175.58    279.28 o 
  -1   6   4      557.58      546.58     24.34 o 
   0   6   4       31.35       10.02      9.82 o 
   1   6   4    20900.98    21146.76    249.62 o 
   2   6   4     8625.41     8757.29    193.75 o 
   3   6   4     9084.46     9678.66    245.03 o 
   4   6   4    24859.33    26221.94    437.43 o 
   5   6   4    10546.63    10358.05    142.81 o 
   6   6   4       23.98       34.72     31.20 o 
   7   6   4       13.09      -12.72     28.65 o 
   8   6   4     7057.25     7453.93    193.24 o 
   9   6   4     1432.29     1340.69     86.08 o 
  10   6   4       23.40       18.46     51.02 o 
  11   6   4      145.27      -11.89     76.21 o 
 -11   7   4      300.31      299.66     62.14 o 
 -10   7   4       41.21       33.80     44.02 o 
  -9   7   4     2101.92     2127.27     93.64 o 
  -8   7   4        9.20      -15.53     38.27 o 
  -7   7   4     4474.63     4562.96    100.59 o 
  -6   7   4     1528.99     1379.63     53.19 o 
  -5   7   4     3280.46     3322.41     75.03 o 
  -4   7   4     5424.30     5693.92     78.12 o 
  -3   7   4        5.86      -11.01     23.31 o 
  -2   7   4    13311.57    12988.63    124.30 o 
  -1   7   4    18543.25    19000.94    204.22 o 
   0   7   4     4428.14     4090.17     60.74 o 
   1   7   4    14859.64    15331.95    192.50 o 
   2   7   4    11207.87    10548.90    153.90 o 
   3   7   4    15383.99    16760.44    360.33 o 
   4   7   4      439.75      524.65     29.03 o 
   5   7   4     2188.51     2162.17     56.20 o 
   6   7   4     1997.96     2048.30     98.61 o 
   7   7   4      201.09      188.05     38.60 o 
   8   7   4      204.77      299.36     62.54 o 
   9   7   4      116.56      180.98     60.75 o 
  10   7   4     1294.63     1384.74    137.99 o 
  11   7   4      354.13      264.58     70.68 o 
 -11   8   4       29.52      -43.47     44.56 o 
 -10   8   4       25.68      -40.60     40.60 o 
  -9   8   4       39.33       88.71     47.16 o 
  -8   8   4     3319.27     3086.14    106.96 o 
  -7   8   4     1007.79      984.48     76.20 o 
  -6   8   4     3979.65     3927.42     88.33 o 
  -5   8   4      740.08      847.66     43.43 o 
  -4   8   4      699.66      724.89     37.09 o 
  -3   8   4      731.87      744.07     26.30 o 
  -2   8   4     4796.12     4775.28     64.30 o 
  -1   8   4    11475.46    11195.04    131.95 o 
   0   8   4    28974.24    29940.40    306.16 o 
   1   8   4      802.31      906.66     27.85 o 
   2   8   4      118.20      101.12     17.52 o 
   3   8   4     1210.96     1358.29    109.36 o 
   4   8   4       53.67       51.77     17.48 o 
   5   8   4     1091.28     1025.75     35.88 o 
   6   8   4     9493.37     9851.84    314.29 o 
   7   8   4      147.31      171.88     39.34 o 
   8   8   4        0.02       -4.70     44.63 o 
   9   8   4       97.24       96.52     60.44 o 
  10   8   4     2240.23     1985.30    118.16 o 
  11   8   4       64.56       47.36     60.90 o 
 -11   9   4        1.41      -53.71     53.71 o 
 -10   9   4      546.94      616.81    108.48 o 
  -9   9   4     2496.39     2315.45     98.84 o 
  -8   9   4      252.03      370.32     46.95 o 
  -7   9   4      308.80      215.09     38.44 o 
  -6   9   4     5390.44     5324.17    114.09 o 
  -5   9   4     6757.31     6685.90    117.90 o 
  -4   9   4      622.47      607.01     29.03 o 
  -3   9   4       28.52       46.26     26.78 o 
  -2   9   4     2430.42     2651.30     45.53 o 
  -1   9   4     3330.91     3020.19     62.76 o 
   0   9   4    15192.70    15171.93    169.24 o 
   1   9   4      401.20      531.79     24.82 o 
   2   9   4      155.62      126.00     17.84 o 
   3   9   4    33600.52    34442.91    669.51 o 
   4   9   4     2777.40     2773.81     56.21 o 
   5   9   4      121.65      101.35     21.47 o 
   6   9   4     1367.91     1394.43     72.40 o 
   7   9   4     3652.51     3662.46    147.61 o 
   8   9   4       11.89      -30.41     30.41 o 
   9   9   4     1665.11     1737.74    234.04 o 
  10   9   4       32.62        1.90     50.57 o 
  11   9   4      261.64      193.39     66.80 o 
 -11  10   4      784.95      818.29    104.65 o 
 -10  10   4       30.18       29.77     56.84 o 
  -9  10   4     1021.77     1042.49    106.99 o 
  -8  10   4      120.65       80.94     46.02 o 
  -7  10   4     4477.16     4451.46    120.37 o 
  -6  10   4       32.52       21.15     31.89 o 
  -5  10   4      988.31      948.64     52.35 o 
  -4  10   4        2.81      -11.93     14.32 o 
  -3  10   4    52485.23    53602.14    536.73 o 
  -2  10   4      880.76      953.18     32.01 o 
  -1  10   4      268.80      249.11     20.97 o 
   0  10   4      415.37      482.64     25.09 o 
   1  10   4    34127.57    35103.05    535.40 o 
   2  10   4      137.28      117.08     19.82 o 
   3  10   4     5380.65     5509.51    171.84 o 
   4  10   4      156.58      179.58     31.61 o 
   5  10   4    12737.34    12397.02    161.50 o 
   6  10   4        3.53       12.86     25.94 o 
   7  10   4       40.37       32.00     31.03 o 
   8  10   4      315.25      289.03     51.50 o 
   9  10   4     5238.76     4997.12    550.27 o 
  10  10   4       45.21       60.75     82.79 o 
  11  10   4      142.81      143.92     66.19 o 
 -11  11   4      178.85      133.80     76.61 o 
 -10  11   4      154.77      109.29     63.10 o 
  -9  11   4     2532.68     2508.99    132.97 o 
  -8  11   4     1239.12     1205.95     76.76 o 
  -7  11   4     1619.58     1488.63     73.55 o 
  -6  11   4     2183.41     2280.79     82.60 o 
  -5  11   4     1354.90     1436.76     76.46 o 
  -4  11   4      735.35      713.08     47.01 o 
  -3  11   4     2116.46     2465.28     80.21 o 
  -2  11   4        3.44      -13.34     13.34 o 
  -1  11   4     5266.42     5136.37     77.01 o 
   0  11   4    10520.84    10639.76    133.98 o 
   1  11   4    10946.32    11578.61    258.53 o 
   2  11   4      377.19      339.60     26.04 o 
   3  11   4     7170.56     7421.33    255.81 o 
   4  11   4     3363.90     3094.62     62.54 o 
   5  11   4     7449.24     7247.52    129.27 o 
   6  11   4     2638.84     2477.10     70.74 o 
   7  11   4     3617.00     3674.56    107.58 o 
   8  11   4       48.56        3.16     40.06 o 
   9  11   4      643.42      795.39     92.61 o 
  10  11   4       27.35       10.90     52.09 o 
  11  11   4      183.79      116.63     66.72 o 
 -11  12   4      247.99      227.36     78.31 o 
 -10  12   4        0.17      -14.67     57.97 o 
  -9  12   4      272.45      369.33     85.13 o 
  -8  12   4      752.94      805.20     71.04 o 
  -7  12   4      200.66      134.13     44.11 o 
  -6  12   4     1130.79     1240.78     67.93 o 
  -5  12   4    14161.98    14280.05    244.86 o 
  -4  12   4      189.54      252.64     31.90 o 
  -3  12   4      131.54      136.95     24.80 o 
  -2  12   4      926.25      853.33     28.65 o 
  -1  12   4    17779.21    17352.29    196.07 o 
   0  12   4     7032.74     7354.09     99.60 o 
   1  12   4     1741.41     1702.75     74.02 o 
   2  12   4     1142.88     1353.56     65.66 o 
   3  12   4       33.25       15.24     17.98 o 
   4  12   4       22.31       -1.03     17.37 o 
   5  12   4      827.81     1039.91     52.85 o 
   6  12   4     5615.52     5895.31    123.68 o 
   7  12   4     4978.33     5099.45    131.68 o 
   8  12   4       15.17      -36.19     36.19 o 
   9  12   4       30.66       21.15     47.76 o 
  10  12   4      285.44      249.05     69.42 o 
  11  12   4      660.02      720.69     99.07 o 
 -11  13   4      310.86      262.33     81.76 o 
 -10  13   4       40.67      -52.42     52.42 o 
  -9  13   4      582.37      543.14     85.54 o 
  -8  13   4      673.21      780.65     95.45 o 
  -7  13   4     3677.15     3680.82    113.51 o 
  -6  13   4       13.86       29.59     37.33 o 
  -5  13   4     2497.21     2584.48     86.52 o 
  -4  13   4     4808.72     4955.47    116.82 o 
  -3  13   4      188.75      253.44     29.82 o 
  -2  13   4     1375.72     1304.41     41.56 o 
  -1  13   4     4678.59     4435.91     73.72 o 
   0  13   4      689.27      668.63     31.20 o 
   1  13   4     6684.37     6321.91    151.78 o 
   2  13   4    16972.47    17080.34    368.36 o 
   3  13   4     2036.39     1905.72     55.04 o 
   4  13   4      404.86      449.14     32.23 o 
   5  13   4     7088.69     7221.31    128.62 o 
   6  13   4       22.52       23.82     35.03 o 
   7  13   4      146.80      182.49     45.81 o 
   8  13   4       61.07       36.93     38.64 o 
   9  13   4      338.43      298.02     89.79 o 
  10  13   4      318.85      241.06     70.27 o 
 -10  14   4     1258.84     1349.58    127.85 o 
  -9  14   4       35.35        9.04     54.69 o 
  -8  14   4     1001.94     1030.81     79.32 o 
  -7  14   4      702.24      864.87     70.90 o 
  -6  14   4      593.82      676.75     64.16 o 
  -5  14   4       20.43      -13.21     32.48 o 
  -4  14   4     4269.67     4147.77    108.73 o 
  -3  14   4       34.28       42.20     24.67 o 
  -2  14   4     1886.20     1894.32     62.22 o 
  -1  14   4      201.76      174.28     22.44 o 
   0  14   4      447.48      494.07     32.08 o 
   1  14   4     1050.55      989.55     72.25 o 
   2  14   4     5186.21     5498.40    163.43 o 
   3  14   4      547.55      608.05     34.90 o 
   4  14   4     3286.13     3139.98     66.52 o 
   5  14   4      838.98     1047.35     60.71 o 
   6  14   4     1264.61     1174.05     65.59 o 
   7  14   4       17.86      -37.66     37.66 o 
   8  14   4     3339.19     3106.97    107.07 o 
   9  14   4      100.10       95.63     62.88 o 
  10  14   4       24.64       68.49     66.55 o 
 -10  15   4        2.39      -53.66     53.66 o 
  -9  15   4      140.29       40.56     57.11 o 
  -8  15   4      419.06      325.67     59.01 o 
  -7  15   4     2963.45     2943.14    105.34 o 
  -6  15   4      536.55      592.45     74.70 o 
  -5  15   4      696.36      839.97     66.65 o 
  -4  15   4     4855.47     4820.34    120.48 o 
  -3  15   4      355.16      388.09     36.94 o 
  -2  15   4     4117.22     4095.38     77.28 o 
  -1  15   4       43.00       28.09     18.65 o 
   0  15   4     2953.73     2861.83     58.56 o 
   1  15   4    14825.08    15111.97    266.80 o 
   2  15   4     2218.33     2096.32     85.76 o 
   3  15   4     2729.51     2516.94     78.81 o 
   4  15   4      296.60      292.87     38.37 o 
   5  15   4     7823.24     7664.97    160.78 o 
   6  15   4      480.19      498.01     56.85 o 
   7  15   4      229.16      245.03     50.61 o 
   8  15   4      791.51      911.82    108.37 o 
   9  15   4       16.23        6.89     52.01 o 
  10  15   4      633.22      557.91    127.79 o 
 -10  16   4      162.05      141.67     75.48 o 
  -9  16   4       46.89       -3.42     55.61 o 
  -8  16   4      232.76      219.33     72.81 o 
  -7  16   4      257.15      293.87     55.65 o 
  -6  16   4      539.21      632.79     64.43 o 
  -5  16   4    12296.40    12684.93    234.32 o 
  -4  16   4     4575.55     4712.77    121.36 o 
  -3  16   4      548.67      451.13     40.51 o 
  -2  16   4     1445.70     1349.28     51.41 o 
  -1  16   4    12165.45    11661.54    172.79 o 
   0  16   4     3542.88     3656.40    108.26 o 
   1  16   4      383.49      332.04    104.02 o 
   2  16   4     2752.78     2633.78     97.22 o 
   3  16   4        4.71       -2.23     19.96 o 
   4  16   4      709.90      754.29     49.29 o 
   5  16   4       76.07      168.58     56.13 o 
   6  16   4     4127.67     3890.33    181.78 o 
   7  16   4     1453.63     1539.18     77.82 o 
   8  16   4      115.74       81.72     47.41 o 
   9  16   4       36.97      -52.95     52.95 o 
  10  16   4      231.85      300.47     77.12 o 
 -10  17   4      197.14      266.57     83.58 o 
  -9  17   4     1044.40     1094.69    116.63 o 
  -8  17   4      139.65      135.72     50.15 o 
  -7  17   4      425.57      445.23     60.30 o 
  -6  17   4     4122.52     3942.09    173.69 o 
  -5  17   4      182.35      229.78     49.79 o 
  -4  17   4      106.24       41.29     39.05 o 
  -3  17   4       18.73       86.21     39.62 o 
  -2  17   4      266.74      231.73     33.49 o 
  -1  17   4       47.09       60.17     27.03 o 
   0  17   4     4062.98     4106.63     74.69 o 
   1  17   4     1252.47     1101.68     53.61 o 
   2  17   4     3281.84     3321.32    101.58 o 
   3  17   4     2559.72     2399.19     67.98 o 
   4  17   4     2153.25     2119.98     67.60 o 
   5  17   4     1856.63     1912.25     83.12 o 
   6  17   4       12.20        0.74     41.73 o 
   7  17   4     1440.90     1294.54     73.78 o 
   8  17   4       86.04        5.66     41.69 o 
   9  17   4        9.55       -5.55     53.15 o 
  10  17   4       16.97      -26.34     63.22 o 
  -9  18   4       82.31      223.13     76.55 o 
  -8  18   4       91.14       97.28     48.73 o 
  -7  18   4      143.53      113.65     47.67 o 
  -6  18   4       10.20       44.50     42.26 o 
  -5  18   4      962.29     1009.82     75.47 o 
  -4  18   4       51.75      -13.14     35.30 o 
  -3  18   4    13458.60    13557.55    240.18 o 
  -2  18   4      147.43       90.32     38.35 o 
  -1  18   4       96.87       60.68     26.61 o 
   0  18   4        8.82       34.58     25.52 o 
   1  18   4     2587.38     2803.19     92.30 o 
   2  18   4       87.45       64.74     23.79 o 
   3  18   4      287.18      312.50     37.22 o 
   4  18   4      136.82      118.78     34.17 o 
   5  18   4      337.29      391.40     56.84 o 
   6  18   4      413.76      468.85     82.73 o 
   7  18   4      724.00      816.23    122.94 o 
   8  18   4        4.38      -34.75     40.44 o 
   9  18   4     1559.98     1507.44     90.33 o 
  -9  19   4      517.46      574.53     97.10 o 
  -8  19   4      776.91      963.62     85.41 o 
  -7  19   4        3.30      -14.16     35.74 o 
  -6  19   4     1961.28     1900.03     92.50 o 
  -5  19   4     1464.59     1490.39     78.29 o 
  -4  19   4      353.62      356.96     52.53 o 
  -3  19   4       62.88        2.04     45.99 o 
  -2  19   4     1818.07     1831.55     74.61 o 
  -1  19   4       65.26       49.06     27.50 o 
   0  19   4     6246.70     6163.76    116.85 o 
   1  19   4     1163.74     1077.23     69.60 o 
   2  19   4     1412.53     1389.59     55.00 o 
   3  19   4     5157.14     5269.82    109.03 o 
   4  19   4     3831.56     3621.89     92.42 o 
   5  19   4      204.87      207.70     47.80 o 
   6  19   4       45.56       89.21     42.44 o 
   7  19   4      267.72      293.92     56.17 o 
   8  19   4       48.86       44.39     46.69 o 
   9  19   4      432.07      499.25     88.23 o 
  -9  20   4       92.07      114.69    175.77 o 
  -8  20   4      891.06     1014.96     86.16 o 
  -7  20   4       97.81       84.43     46.12 o 
  -6  20   4      652.16      805.05     72.78 o 
  -5  20   4      130.54      108.62     46.75 o 
  -4  20   4      810.75      892.31    111.60 o 
  -3  20   4      345.25      382.96     55.02 o 
  -2  20   4      549.22      596.16    131.09 o 
  -1  20   4     1516.46     1606.50     61.45 o 
   0  20   4     2339.13     2361.48     79.96 o 
   1  20   4        8.91      -16.89     29.74 o 
   2  20   4     3921.36     3828.88     90.68 o 
   3  20   4      377.65      442.35     44.48 o 
   4  20   4     2332.36     2288.35     89.43 o 
   5  20   4        0.46      -36.22     36.22 o 
   6  20   4     3457.24     3536.25    115.28 o 
   7  20   4      385.29      363.25     77.11 o 
   8  20   4       15.99       15.68     46.87 o 
   9  20   4       36.35       69.13     57.04 o 
  -8  21   4      568.21      615.23     75.40 o 
  -7  21   4      298.40      343.59    108.80 o 
  -6  21   4      622.38      595.33     65.89 o 
  -5  21   4       19.62      -11.45     39.57 o 
  -4  21   4     1314.15     1272.57     73.72 o 
  -3  21   4       16.71      -36.61     36.61 o 
  -2  21   4     3388.65     3414.22    135.45 o 
  -1  21   4       10.75       -6.68     29.13 o 
   0  21   4      713.48      743.20     51.63 o 
   1  21   4      331.94      231.28     73.63 o 
   2  21   4      816.19      868.85     88.06 o 
   3  21   4     1037.28      994.92     55.08 o 
   4  21   4       87.83       90.59     50.27 o 
   5  21   4      137.47       85.15     50.29 o 
   6  21   4        0.09       10.25     40.78 o 
   7  21   4      186.00      155.53     52.36 o 
   8  21   4      244.78      207.74     67.92 o 
  -8  22   4      141.04       72.61     54.41 o 
  -7  22   4       13.17       26.35     44.49 o 
  -6  22   4       29.62      -14.68     37.42 o 
  -5  22   4        0.21      -35.65     35.65 o 
  -4  22   4     1851.84     1804.04     84.41 o 
  -3  22   4     1304.60     1230.15     76.42 o 
  -2  22   4     3395.20     3718.82    142.64 o 
  -1  22   4        1.60      -25.23     36.68 o 
   0  22   4       63.02       -8.57     35.83 o 
   1  22   4       76.43       25.88     35.68 o 
   2  22   4     2460.56     2384.71     90.12 o 
   3  22   4       39.43      -17.69     31.26 o 
   4  22   4     4440.77     4372.57    152.31 o 
   5  22   4       59.67       20.34     40.43 o 
   6  22   4       29.79      -18.19     39.37 o 
   7  22   4      234.90      180.74     54.24 o 
   8  22   4     1734.81     1754.22    148.58 o 
  -8  23   4      842.91     1113.02     97.81 o 
  -7  23   4      433.51      476.39     68.55 o 
  -6  23   4        5.48      -39.75     39.75 o 
  -5  23   4        0.00      -35.64     35.64 o 
  -4  23   4      652.46      853.43    111.79 o 
  -3  23   4       11.31      -27.67     38.80 o 
  -2  23   4     1410.57     1313.11     94.79 o 
  -1  23   4      132.92      122.53     44.63 o 
   0  23   4       14.17       -8.43     38.81 o 
   1  23   4      439.80      469.49     57.61 o 
   2  23   4     2313.84     2209.07    111.67 o 
   3  23   4        0.20      -30.04     40.84 o 
   4  23   4      329.85      429.21    102.23 o 
   5  23   4     1005.91     1171.55    101.31 o 
   6  23   4        8.77      -39.38     39.38 o 
   7  23   4        2.70       29.25     53.03 o 
   8  23   4       54.30      105.25     54.50 o 
  -7  24   4       86.63       77.86     51.78 o 
  -6  24   4       89.73       43.48     46.46 o 
  -5  24   4      900.10     1017.16     81.70 o 
  -4  24   4      191.25      255.06     54.09 o 
  -3  24   4       39.94      -30.89     47.42 o 
  -2  24   4      121.02      145.02     58.27 o 
  -1  24   4     4091.07     4233.79    126.72 o 
   0  24   4      266.04      207.39     50.40 o 
   1  24   4      112.80       56.26     42.02 o 
   2  24   4       28.07       47.52     41.22 o 
   3  24   4      426.85      549.48     64.59 o 
   4  24   4      174.05      181.41     71.97 o 
   5  24   4       41.78        9.30     42.84 o 
   6  24   4      105.56       15.08     46.42 o 
   7  24   4      742.98      853.52    104.45 o 
  -7  25   4      216.97      289.61     66.64 o 
  -6  25   4       44.16       45.98     45.19 o 
  -5  25   4      642.86      576.91     69.81 o 
  -4  25   4      778.04      862.03     77.69 o 
  -3  25   4      137.50       59.00     56.72 o 
  -2  25   4      715.23      726.28     92.45 o 
  -1  25   4       65.81       76.13     43.60 o 
   0  25   4      154.98       87.82     46.12 o 
   1  25   4      353.31      345.35     56.85 o 
   2  25   4      670.23      653.13     68.47 o 
   3  25   4      304.34      378.63     58.38 o 
   4  25   4      511.98      516.56     82.93 o 
   5  25   4      550.14      544.16     65.03 o 
   6  25   4       27.74       24.43     46.75 o 
   7  25   4      316.67      330.10     65.75 o 
  -6  26   4        3.79      -43.66     43.66 o 
  -5  26   4       46.13       12.91     48.69 o 
  -4  26   4      549.63      578.52     70.08 o 
  -3  26   4      967.30      810.84     95.55 o 
  -2  26   4      996.53     1147.75    105.75 o 
  -1  26   4        0.04      -36.01     47.50 o 
   0  26   4        7.65       16.93     43.75 o 
   1  26   4     1093.37     1173.19     85.21 o 
   2  26   4     1000.18     1013.54     81.50 o 
   3  26   4       16.63       84.02     59.96 o 
   4  26   4     1136.16     1131.22    109.95 o 
   5  26   4       75.41       23.47     80.03 o 
   6  26   4        1.46      -45.67     45.67 o 
  -5  27   4      242.27      244.25     59.61 o 
  -4  27   4      130.89      116.90     49.04 o 
  -3  27   4       51.84       63.09     58.92 o 
  -2  27   4      671.60      689.62     89.88 o 
  -1  27   4      299.10      196.11     64.59 o 
   0  27   4     1837.39     1737.98     89.85 o 
   1  27   4       68.50       65.75     50.67 o 
   2  27   4        0.11      -12.55     45.46 o 
   3  27   4      807.96     1016.18    107.84 o 
   4  27   4      311.89      296.41     71.30 o 
   5  27   4        6.73      -49.71     49.71 o 
  -5  28   4      132.86      117.06     54.83 o 
  -4  28   4      101.09      103.14     63.54 o 
  -3  28   4        1.05      -55.02     55.02 o 
  -2  28   4      348.34      404.85     80.01 o 
  -1  28   4       54.88       18.01     56.04 o 
   0  28   4     1331.44     1423.95     86.40 o 
   1  28   4       41.58      -15.96     47.34 o 
   2  28   4      257.46      209.05     55.92 o 
   3  28   4       23.07       48.98    131.08 o 
   4  28   4       19.71      -51.94     51.94 o 
   5  28   4        5.48      -25.95     55.81 o 
  -4  29   4      128.38      108.40     78.65 o 
  -3  29   4        1.18      -31.24     56.09 o 
  -2  29   4       67.21      -13.13     54.87 o 
  -1  29   4      244.33      150.49     66.36 o 
   0  29   4      656.96      818.81     81.80 o 
   1  29   4      151.97       57.84     49.88 o 
   2  29   4        1.23      -43.66     47.67 o 
   3  29   4      726.58      762.72    132.15 o 
   4  29   4       21.97      -51.35     51.35 o 
  -2  30   4       32.77      -48.79     49.83 o 
  -1  30   4       69.89       45.94     62.73 o 
   0  30   4        0.35       53.47     52.30 o 
   1  30   4      331.31      395.19     66.86 o 
   2  30   4       42.38       64.58     54.14 o 
 -11   0   5      922.89      954.64    158.36 o 
  -9   0   5      338.71      266.21    107.21 o 
  -7   0   5     1691.46     1743.71    150.94 o 
  -5   0   5    59932.16    59694.76    921.08 o 
  -3   0   5      301.82      375.69     44.80 o 
  -1   0   5    58818.34    55261.36    866.17 o 
   1   0   5    10655.15    11030.61    230.51 o 
   3   0   5        1.22      -32.26     32.26 o 
   5   0   5    13834.26    14668.63    260.87 o 
   7   0   5     7963.10     7675.40    271.05 o 
   9   0   5      101.38       25.90     66.87 o 
  11   0   5     1848.84     1794.03    168.34 o 
 -12   1   5        2.29       58.17     58.66 o 
 -11   1   5      746.43      863.24    108.99 o 
 -10   1   5      873.75     1290.07    121.37 o 
  -9   1   5      523.98      469.99     84.19 o 
  -8   1   5      302.83      134.11     58.11 o 
  -7   1   5     5508.85     5727.73    183.32 o 
  -6   1   5      850.77      854.58     82.56 o 
  -5   1   5      452.20      487.80     52.83 o 
  -4   1   5     4150.88     4206.29     66.97 o 
  -3   1   5     2613.46     2647.29     60.87 o 
  -2   1   5     2941.01     3174.00     64.96 o 
  -1   1   5      114.23       78.98     18.20 o 
   0   1   5      878.95      891.40     31.61 o 
   1   1   5    23034.06    22004.01    259.56 o 
   2   1   5    42578.37    42426.60    545.25 o 
   3   1   5     9511.53     9837.90    150.77 o 
   4   1   5     3261.87     3455.87     72.04 o 
   5   1   5    15719.48    16760.94    245.49 o 
   6   1   5     7700.44     7325.15    178.65 o 
   7   1   5     7226.87     7434.53    188.21 o 
   8   1   5      347.73      322.44     62.84 o 
   9   1   5      416.10      452.53     72.57 o 
  10   1   5     1434.31     1554.54    105.82 o 
  11   1   5      717.41     1067.08    110.70 o 
 -11   2   5      196.70      252.74     79.60 o 
 -10   2   5     1779.20     1743.13    116.44 o 
  -9   2   5       53.80       -7.15     51.85 o 
  -8   2   5     1395.69     1400.47    100.10 o 
  -7   2   5     1343.00     1323.65     92.94 o 
  -6   2   5       52.71       62.65     46.03 o 
  -5   2   5       83.36      171.62     29.68 o 
  -4   2   5    13201.27    13339.86    159.06 o 
  -3   2   5    18063.83    18163.62    231.99 o 
  -2   2   5      273.37      388.08     28.19 o 
  -1   2   5      127.09      153.99     20.45 o 
   0   2   5     1924.69     1752.96     43.99 o 
   1   2   5    12419.62    12314.21    156.91 o 
   2   2   5     2249.09     2254.98     55.60 o 
   3   2   5     8964.50     9338.62    146.99 o 
   4   2   5     4480.95     4754.40    107.65 o 
   5   2   5     1729.00     1932.68     80.67 o 
   6   2   5       13.05       87.85     40.56 o 
   7   2   5     1440.50     1512.93     85.03 o 
   8   2   5      254.01      215.80     54.08 o 
   9   2   5      898.57     1029.42     90.76 o 
  10   2   5       11.78       -3.55     72.60 o 
  11   2   5      157.19      180.66     75.41 o 
 -11   3   5      725.24      832.77     84.21 o 
 -10   3   5      100.22       28.41     61.21 o 
  -9   3   5     2969.60     3108.71    147.34 o 
  -8   3   5     1734.29     1641.02    105.14 o 
  -7   3   5     5631.71     5552.51    211.09 o 
  -6   3   5     3022.00     3047.66     83.52 o 
  -5   3   5     6622.56     6725.27    100.09 o 
  -4   3   5    11318.72    11006.00    137.19 o 
  -3   3   5     2225.20     2250.53     55.66 o 
  -2   3   5     9043.72    10102.22    142.50 o 
  -1   3   5    14413.91    14181.36    160.14 o 
   0   3   5    15549.46    15163.55    191.14 o 
   1   3   5    33421.65    34062.15    449.15 o 
   2   3   5     4943.29     4951.66     92.54 o 
   3   3   5     8166.37     9316.19    148.59 o 
   4   3   5     5003.58     5072.96    231.57 o 
   5   3   5     2573.88     2369.26     70.58 o 
   6   3   5      453.78      611.29     62.60 o 
   7   3   5      120.14      174.85     49.96 o 
   8   3   5     1202.95     1267.96    129.39 o 
   9   3   5     1412.12     1307.52    150.08 o 
  10   3   5      464.05      680.59     88.19 o 
  11   3   5      439.56      706.31    255.16 o 
 -11   4   5      311.48      304.03     64.40 o 
 -10   4   5      380.56      433.59     75.58 o 
  -9   4   5        0.61       72.46     60.12 o 
  -8   4   5     2174.69     2180.38    165.95 o 
  -7   4   5      446.67      474.94     73.56 o 
  -6   4   5     8850.99     9103.32    177.47 o 
  -5   4   5     7610.94     7958.78    112.74 o 
  -4   4   5       14.51       21.36     20.17 o 
  -3   4   5       97.35       75.45     25.52 o 
  -2   4   5    13351.43    12908.15    148.87 o 
  -1   4   5     5572.38     5707.03     78.93 o 
   0   4   5     2764.35     2556.87     45.53 o 
   1   4   5     4794.74     4441.52     71.95 o 
   2   4   5     1804.18     1698.94     50.78 o 
   3   4   5        2.08        5.76     19.01 o 
   4   4   5        3.37       -9.22     31.34 o 
   5   4   5     4900.32     5156.82    105.43 o 
   6   4   5    20185.10    20583.79    441.76 o 
   7   4   5      347.80      399.71     58.59 o 
   8   4   5      110.53       17.58     56.36 o 
   9   4   5      735.77      685.26     92.66 o 
  10   4   5     2064.35     1995.94    110.77 o 
  11   4   5      110.53      177.02     75.09 o 
 -11   5   5        0.00      -45.77     45.77 o 
 -10   5   5      144.16       76.63     52.58 o 
  -9   5   5     3394.23     3261.09    146.44 o 
  -8   5   5     1151.50     1049.64    116.25 o 
  -7   5   5     1716.34     1571.13    100.10 o 
  -6   5   5     6676.49     6535.64    136.95 o 
  -5   5   5     3585.35     3522.23     67.19 o 
  -4   5   5     1583.21     1487.55     39.54 o 
  -3   5   5       98.59       95.17     22.11 o 
  -2   5   5    22010.41    22353.70    239.55 o 
  -1   5   5     1703.29     1500.94     31.67 o 
   0   5   5    14818.05    14611.90    146.68 o 
   1   5   5     1935.37     2144.00     46.44 o 
   2   5   5       27.81       11.98     12.47 o 
   3   5   5    26485.49    28124.53    811.65 o 
   4   5   5     3696.06     3522.96    121.19 o 
   5   5   5     1238.21     1305.50     60.68 o 
   6   5   5     1531.16     1631.55     61.12 o 
   7   5   5     2262.90     2321.70    107.51 o 
   8   5   5      229.94      201.29     57.42 o 
   9   5   5     1782.90     1859.55    138.84 o 
  10   5   5       42.08      -36.12     51.02 o 
  11   5   5        2.73       -9.55     76.85 o 
 -11   6   5      281.98      221.10     58.24 o 
 -10   6   5      501.99      565.45     70.38 o 
  -9   6   5      133.13       44.93     45.16 o 
  -8   6   5     1131.61     1122.61     96.06 o 
  -7   6   5     2091.64     2073.39     87.20 o 
  -6   6   5      772.13      679.04     42.83 o 
  -5   6   5      202.15      251.93     25.22 o 
  -4   6   5      209.14      167.99     21.26 o 
  -3   6   5    38443.03    38187.95    354.05 o 
  -2   6   5    15684.93    15613.50    159.59 o 
  -1   6   5     2272.75     2318.36     40.87 o 
   0   6   5        1.12      -10.99     10.99 o 
   1   6   5    19730.23    18984.08    205.82 o 
   2   6   5     1119.68     1108.36     33.61 o 
   3   6   5     3788.26     4141.40    146.67 o 
   4   6   5     1867.28     1947.33     60.68 o 
   5   6   5     4369.45     4479.02    151.89 o 
   6   6   5      346.03      418.00     41.55 o 
   7   6   5     1328.32     1315.45     80.09 o 
   8   6   5     6079.88     6123.17    175.71 o 
   9   6   5     2866.40     2833.04    198.35 o 
  10   6   5       30.44      -20.73     67.09 o 
  11   6   5      151.21      174.92     96.59 o 
 -11   7   5      125.11       64.23     51.93 o 
 -10   7   5      643.92      635.08     73.07 o 
  -9   7   5     2290.94     2223.25    134.34 o 
  -8   7   5     4423.65     4408.91    131.89 o 
  -7   7   5     2240.43     2122.53     87.04 o 
  -6   7   5     1172.77     1168.09     50.37 o 
  -5   7   5     6256.41     6321.48     89.69 o 
  -4   7   5      873.49      846.82     29.81 o 
  -3   7   5     2185.45     2169.22     73.08 o 
  -2   7   5     8272.91     8467.37     99.04 o 
  -1   7   5      551.97      590.09     35.04 o 
   0   7   5     6017.16     6031.02     83.77 o 
   1   7   5      139.55      141.18     17.31 o 
   2   7   5    13964.22    14079.22    227.05 o 
   3   7   5    10272.43    10611.56    258.76 o 
   4   7   5     5356.65     5471.28    173.19 o 
   5   7   5     7374.21     7132.79    303.20 o 
   6   7   5      126.85      104.65     33.81 o 
   7   7   5     3912.06     3620.62    314.25 o 
   8   7   5       19.36      134.55     65.81 o 
   9   7   5     2348.13     2233.96    111.36 o 
  10   7   5      238.80      295.08    101.69 o 
  11   7   5       29.39       35.88     83.85 o 
 -11   8   5        3.70       -8.39     49.24 o 
 -10   8   5       36.74       30.60     44.28 o 
  -9   8   5        1.16       46.06     44.55 o 
  -8   8   5      678.10      836.83     95.12 o 
  -7   8   5      113.65      108.66     44.98 o 
  -6   8   5     1268.49     1263.47     52.28 o 
  -5   8   5     4055.95     3941.31     67.47 o 
  -4   8   5      927.42     1023.62     35.73 o 
  -3   8   5     5616.00     5946.52     80.36 o 
  -2   8   5     9314.05     9869.01    124.46 o 
  -1   8   5    25086.71    25072.88    266.53 o 
   0   8   5     8883.71     9393.74    117.18 o 
   1   8   5     1404.76     1337.08     35.65 o 
   2   8   5      262.77      289.96     32.26 o 
   3   8   5     2556.70     2463.00     76.49 o 
   4   8   5      136.43       72.93     17.45 o 
   5   8   5     2685.29     2832.91     79.71 o 
   6   8   5     3203.30     3369.48     90.67 o 
   7   8   5     1763.93     1714.23     89.88 o 
   8   8   5      176.95      104.93     49.40 o 
   9   8   5      426.46      492.11     93.63 o 
  10   8   5      214.17      192.79     64.56 o 
  11   8   5      441.06      476.91     86.20 o 
 -11   9   5      196.81      176.14    101.05 o 
 -10   9   5      744.87      795.82     78.33 o 
  -9   9   5     1154.28     1281.87     92.45 o 
  -8   9   5     3353.38     3058.41    109.73 o 
  -7   9   5     6310.67     6313.41    155.63 o 
  -6   9   5      164.84       96.72     30.63 o 
  -5   9   5      319.47      277.92     24.08 o 
  -4   9   5     2499.08     2531.05     50.01 o 
  -3   9   5      191.42      199.46     29.18 o 
  -2   9   5    25513.05    25285.93    271.56 o 
  -1   9   5     7136.90     7173.11     98.53 o 
   0   9   5        6.51      -12.12     13.95 o 
   1   9   5     4479.61     4263.02    101.78 o 
   2   9   5    27726.12    28488.66    596.91 o 
   3   9   5      267.97      295.25     49.84 o 
   4   9   5     1672.42     1579.86     86.43 o 
   5   9   5     1690.36     1707.71     85.06 o 
   6   9   5        3.53      -14.10     25.67 o 
   7   9   5     1872.22     1768.10     76.97 o 
   8   9   5       55.44      113.74     44.55 o 
   9   9   5       12.81       -2.89     47.01 o 
  10   9   5      540.23      463.83     82.55 o 
  11   9   5      192.42      138.56     62.25 o 
 -11  10   5      136.78       56.05     67.91 o 
 -10  10   5     1656.68     1713.36    320.44 o 
  -9  10   5       13.63       72.88     59.21 o 
  -8  10   5     2132.21     1999.50    111.66 o 
  -7  10   5       34.39       41.93     55.82 o 
  -6  10   5      867.81      846.15     73.74 o 
  -5  10   5       27.76       27.21     24.89 o 
  -4  10   5    10716.94    10466.48    137.69 o 
  -3  10   5     1349.71     1447.28     40.43 o 
  -2  10   5    20873.74    21317.73    235.84 o 
  -1  10   5      171.60      200.35     23.45 o 
   0  10   5       42.81       35.75     16.62 o 
   1  10   5      398.07      518.78     28.96 o 
   2  10   5      396.91      534.92     57.74 o 
   3  10   5      439.48      434.06     35.57 o 
   4  10   5    14232.76    13405.20    453.97 o 
   5  10   5      620.63      734.29     45.94 o 
   6  10   5        2.18      -26.45     26.45 o 
   7  10   5       39.43      -18.74     28.58 o 
   8  10   5     9494.56     8700.94    914.61 o 
   9  10   5       17.90      -35.23     49.46 o 
  10  10   5        3.21       24.37     49.07 o 
  11  10   5        0.00      -53.42     53.42 o 
 -11  11   5       49.84       75.14     68.21 o 
 -10  11   5       38.25       -0.58     53.04 o 
  -9  11   5      674.82      650.74    162.93 o 
  -8  11   5      434.92      507.64    118.78 o 
  -7  11   5     2912.36     2835.82     97.82 o 
  -6  11   5     1988.68     1836.83     75.86 o 
  -5  11   5      420.45      526.46     42.88 o 
  -4  11   5     3817.13     3754.81     84.58 o 
  -3  11   5      115.42       77.64     18.61 o 
  -2  11   5    23864.04    23136.18    254.30 o 
  -1  11   5     1054.34     1080.11     36.43 o 
   0  11   5    12175.12    12306.66    149.40 o 
   1  11   5     9804.10     9948.30    265.67 o 
   2  11   5     8256.29     8305.00    203.56 o 
   3  11   5     7493.52     7642.16    123.27 o 
   4  11   5       63.09      115.58     26.94 o 
   5  11   5     3815.56     3665.40    131.09 o 
   6  11   5     1051.59     1011.37     54.36 o 
   7  11   5       73.29        6.33     31.74 o 
   8  11   5      589.12      739.27     86.55 o 
   9  11   5       37.41       32.52     53.70 o 
  10  11   5      495.89      564.31     87.25 o 
  11  11   5      198.02      157.90     85.34 o 
 -11  12   5        0.31      -59.87     59.87 o 
 -10  12   5       76.98       62.26     70.73 o 
  -9  12   5       42.21       15.19     57.39 o 
  -8  12   5      247.16      261.30     78.44 o 
  -7  12   5      451.16      507.79     62.95 o 
  -6  12   5     6520.02     6456.65    225.73 o 
  -5  12   5     1631.56     1648.09     78.23 o 
  -4  12   5     2929.52     2666.61     71.87 o 
  -3  12   5       11.11      -10.63     14.77 o 
  -2  12   5     3887.95     3849.51     69.26 o 
  -1  12   5     8523.86     8509.06    115.17 o 
   0  12   5     4063.53     4153.29     71.04 o 
   1  12   5      174.74      134.77     21.79 o 
   2  12   5     9108.22     8916.06    306.39 o 
   3  12   5     2269.67     2282.56    155.39 o 
   4  12   5       50.16        0.49     24.77 o 
   5  12   5       52.81       69.58     30.15 o 
   6  12   5     6521.74     6411.73    171.90 o 
   7  12   5       56.00       19.95     37.58 o 
   8  12   5       59.37       39.91     54.19 o 
   9  12   5      399.85      352.48     75.79 o 
  10  12   5      817.36      729.81     94.32 o 
 -10  13   5      307.28      267.75     78.63 o 
  -9  13   5      475.70      371.01    132.25 o 
  -8  13   5     2203.99     1899.48    149.45 o 
  -7  13   5      769.54      845.93     71.91 o 
  -6  13   5     4383.89     4686.55    151.66 o 
  -5  13   5     3947.23     3919.92    109.71 o 
  -4  13   5      191.22      192.22     32.20 o 
  -3  13   5        1.65        1.56     22.38 o 
  -2  13   5       40.74       14.67     18.13 o 
  -1  13   5      288.52      247.40     26.24 o 
   0  13   5    14829.04    14979.38    181.41 o 
   1  13   5      402.77      415.75     30.35 o 
   2  13   5     4362.68     4498.97    149.49 o 
   3  13   5     5501.69     5605.32    197.45 o 
   4  13   5     4379.98     4456.25    176.59 o 
   5  13   5      918.94      958.57     67.38 o 
   6  13   5        6.05      -34.21     34.21 o 
   7  13   5     1365.34     1312.14     71.59 o 
   8  13   5      371.23      372.19     75.16 o 
   9  13   5      974.02     1088.90    105.33 o 
  10  13   5      149.03      202.29     69.81 o 
 -10  14   5        1.31      -20.80     61.33 o 
  -9  14   5       30.43       13.42     57.05 o 
  -8  14   5      153.60      117.33     64.27 o 
  -7  14   5     1013.64      970.68     78.43 o 
  -6  14   5      182.14      105.39     51.71 o 
  -5  14   5      797.25      764.11    109.40 o 
  -4  14   5      504.31      472.48     52.39 o 
  -3  14   5    15937.08    16031.34    225.53 o 
  -2  14   5      956.28      934.39     48.84 o 
  -1  14   5     1171.77     1000.46     37.04 o 
   0  14   5      441.49      520.05     57.66 o 
   1  14   5     5222.33     5197.34     84.72 o 
   2  14   5      105.18      122.23     23.84 o 
   3  14   5     3934.41     3910.95    136.96 o 
   4  14   5      213.73      222.12     34.25 o 
   5  14   5       79.07       86.73     35.18 o 
   6  14   5      590.67      579.79     60.14 o 
   7  14   5      322.11      347.77     53.87 o 
   8  14   5      329.04      389.70    120.57 o 
   9  14   5     1340.21     1170.37    109.82 o 
  10  14   5       21.72      -26.97     53.93 o 
 -10  15   5      289.12      247.95     84.79 o 
  -9  15   5      769.34      876.90    120.89 o 
  -8  15   5      329.13      184.12     67.28 o 
  -7  15   5      957.41      838.03     73.21 o 
  -6  15   5     2499.55     2557.55     96.06 o 
  -5  15   5      828.14      944.05     69.91 o 
  -4  15   5       94.50       70.44     30.78 o 
  -3  15   5     1273.08     1228.77     53.64 o 
  -2  15   5      874.41      785.14     45.01 o 
  -1  15   5      328.58      354.35     45.94 o 
   0  15   5    13851.30    13276.13    165.70 o 
   1  15   5      695.95      745.84     43.44 o 
   2  15   5     1882.45     1784.67     83.71 o 
   3  15   5     4142.60     3931.03    131.71 o 
   4  15   5     3457.27     3511.34     85.79 o 
   5  15   5     1785.60     1810.03     77.12 o 
   6  15   5      507.97      654.36     70.23 o 
   7  15   5     1147.99     1095.02     76.87 o 
   8  15   5      437.15      546.58    147.65 o 
   9  15   5      526.45      531.30     86.01 o 
  10  15   5       49.20      -52.42     52.42 o 
 -10  16   5      100.75      122.80     81.09 o 
  -9  16   5        7.24      -11.51     53.44 o 
  -8  16   5      181.20      -30.51     58.05 o 
  -7  16   5      151.26      118.31     53.17 o 
  -6  16   5     2986.60     3135.30    127.84 o 
  -5  16   5     3364.31     3242.43    105.14 o 
  -4  16   5     2691.35     2543.71     77.50 o 
  -3  16   5      257.36      256.34     35.15 o 
  -2  16   5     1869.76     1619.20     56.85 o 
  -1  16   5     8267.68     8290.82    138.29 o 
   0  16   5      962.26     1109.91     53.72 o 
   1  16   5      357.01      251.18     29.28 o 
   2  16   5     3961.91     4165.12    167.11 o 
   3  16   5      209.14      181.96     31.46 o 
   4  16   5      138.87      197.40     57.35 o 
   5  16   5     2211.25     2177.37     95.23 o 
   6  16   5     6504.34     6706.66    183.46 o 
   7  16   5     1307.29     1218.63     75.10 o 
   8  16   5        7.57       30.47     43.03 o 
   9  16   5       88.90       71.83     58.73 o 
  10  16   5      349.97      455.26     95.22 o 
  -9  17   5       61.92       57.86     70.19 o 
  -8  17   5       70.30        9.99     78.86 o 
  -7  17   5      475.03      438.46     59.19 o 
  -6  17   5      284.39      312.94     54.79 o 
  -5  17   5      536.89      578.43     62.47 o 
  -4  17   5     1946.97     1924.70     82.33 o 
  -3  17   5      691.66      688.62     50.26 o 
  -2  17   5     2681.79     2628.70     73.77 o 
  -1  17   5        8.98        0.76     23.89 o 
   0  17   5     1262.49     1303.55     43.89 o 
   1  17   5     1331.09     1244.84     62.99 o 
   2  17   5     3030.96     3021.28    139.33 o 
   3  17   5      509.54      421.03     34.48 o 
   4  17   5     1530.77     1484.43     77.93 o 
   5  17   5     3377.06     3524.33    113.11 o 
   6  17   5      786.71      938.48     90.52 o 
   7  17   5       16.88       23.87     40.61 o 
   8  17   5      515.25      560.09     67.92 o 
   9  17   5       16.95       38.51     57.04 o 
  -9  18   5       36.02       21.74     64.32 o 
  -8  18   5      393.64      340.51     79.25 o 
  -7  18   5       34.42      -27.15     40.61 o 
  -6  18   5      100.89       57.39     42.83 o 
  -5  18   5      233.54      225.65     49.69 o 
  -4  18   5     4591.62     4468.22    125.68 o 
  -3  18   5      144.32      102.91     32.98 o 
  -2  18   5      314.06      329.68     38.91 o 
  -1  18   5       67.32       43.87     28.53 o 
   0  18   5      552.13      553.44     43.49 o 
   1  18   5      397.54      428.32     40.55 o 
   2  18   5     2628.61     2604.29     89.65 o 
   3  18   5       96.36       95.12     36.13 o 
   4  18   5     5509.68     5601.52    136.75 o 
   5  18   5       80.27       90.64     46.93 o 
   6  18   5        1.75      -34.95     34.95 o 
   7  18   5        3.46      -35.03     35.03 o 
   8  18   5     1855.34     1871.22    104.44 o 
   9  18   5        4.56      -26.31     54.01 o 
  -9  19   5       48.34      105.62     69.03 o 
  -8  19   5      157.26       69.18     59.36 o 
  -7  19   5     1421.71     1461.82     89.76 o 
  -6  19   5        4.13      -36.79     36.79 o 
  -5  19   5        3.38      -39.92     41.49 o 
  -4  19   5     2014.99     2102.22     88.18 o 
  -3  19   5        8.81      -10.22     45.57 o 
  -2  19   5     1020.46      994.46     76.93 o 
  -1  19   5     2788.00     2743.47     77.64 o 
   0  19   5       76.68       47.09     29.27 o 
   1  19   5     4457.55     4369.46     83.48 o 
   2  19   5     3986.64     4086.25    156.89 o 
   3  19   5      383.02      319.15     40.45 o 
   4  19   5      165.75      113.33     44.50 o 
   5  19   5     2459.70     2445.02    119.56 o 
   6  19   5      194.31      103.46     45.99 o 
   7  19   5      232.28      208.68     52.86 o 
   8  19   5        2.98      -43.49     43.49 o 
   9  19   5        3.17        9.96     58.29 o 
  -9  20   5        0.08       48.77     72.93 o 
  -8  20   5      100.77       33.73     65.43 o 
  -7  20   5        0.02      -41.19     41.19 o 
  -6  20   5       60.60        6.81     49.44 o 
  -5  20   5     4707.67     4842.92    137.40 o 
  -4  20   5      207.18      136.78     48.74 o 
  -3  20   5      701.74      665.65     80.01 o 
  -2  20   5      593.90      738.89     60.94 o 
  -1  20   5     5831.67     5862.60    119.89 o 
   0  20   5      356.85      413.43     43.41 o 
   1  20   5      761.33      855.26     54.04 o 
   2  20   5      492.93      632.86     73.36 o 
   3  20   5      123.62      116.30     42.06 o 
   4  20   5        4.63      -41.63     41.63 o 
   5  20   5      918.27     1153.58     78.05 o 
   6  20   5      262.30      183.19     49.48 o 
   7  20   5      704.24      798.64     78.16 o 
   8  20   5        0.41       21.95     53.87 o 
  -8  21   5      284.50      315.62     81.00 o 
  -7  21   5      252.99      162.42     54.67 o 
  -6  21   5      368.20      304.86     58.51 o 
  -5  21   5      692.86      709.92     69.72 o 
  -4  21   5       85.58      -35.38     39.24 o 
  -3  21   5     1160.49     1198.79    102.15 o 
  -2  21   5      953.25     1018.25     71.66 o 
  -1  21   5      259.18      324.49     41.79 o 
   0  21   5     1758.51     1663.01     63.65 o 
   1  21   5      951.47     1050.89     67.52 o 
   2  21   5      329.40      255.31     49.02 o 
   3  21   5     1381.64     1293.24     69.75 o 
   4  21   5      515.35      562.04    140.88 o 
   5  21   5     1952.62     1825.61     86.35 o 
   6  21   5       15.52      -27.75     39.21 o 
   7  21   5      620.63      672.26     87.87 o 
   8  21   5       35.05       -6.87     47.70 o 
  -8  22   5        3.26       26.70     63.89 o 
  -7  22   5      625.85      717.34     78.79 o 
  -6  22   5       17.34      -36.99     42.29 o 
  -5  22   5        0.79      -18.95     39.64 o 
  -4  22   5     1015.18     1044.69     80.16 o 
  -3  22   5     5465.72     5630.66    319.34 o 
  -2  22   5        1.34       -2.10     91.07 o 
  -1  22   5       12.85        4.33     30.20 o 
   0  22   5      737.41      858.15     69.42 o 
   1  22   5     3017.45     2766.43     97.41 o 
   2  22   5      498.95      516.28     58.75 o 
   3  22   5      783.08      815.80     94.92 o 
   4  22   5     1103.88     1265.99     75.56 o 
   5  22   5      839.77      966.88     76.52 o 
   6  22   5       15.38      -18.79     41.52 o 
   7  22   5      515.92      495.58     69.16 o 
   8  22   5      162.26      251.98     64.50 o 
  -7  23   5       14.04      -29.77     49.79 o 
  -6  23   5      212.51      242.83     60.14 o 
  -5  23   5      344.60      313.62     65.62 o 
  -4  23   5      134.27      107.74     77.18 o 
  -3  23   5       71.84      110.71     56.96 o 
  -2  23   5      269.56      288.32     67.76 o 
  -1  23   5     1376.58     1231.79     60.14 o 
   0  23   5     2331.82     2289.03     90.48 o 
   1  23   5      134.73       94.14     41.09 o 
   2  23   5       28.97      -36.04     36.04 o 
   3  23   5      700.58      889.19     94.71 o 
   4  23   5     1231.08     1281.48     74.96 o 
   5  23   5      170.03      138.53     48.00 o 
   6  23   5        0.06       12.14     42.79 o 
   7  23   5      150.56      195.50     59.89 o 
  -7  24   5       11.07      -46.87     46.87 o 
  -6  24   5      406.50      449.63     69.59 o 
  -5  24   5       80.31      108.06     48.59 o 
  -4  24   5        5.07      -48.72     48.72 o 
  -3  24   5      120.47       54.96     56.87 o 
  -2  24   5      598.04      524.05     81.96 o 
  -1  24   5      235.85      370.56     58.55 o 
   0  24   5     1179.76     1205.04     83.18 o 
   1  24   5       76.47       66.13     42.03 o 
   2  24   5      152.62       44.24     41.18 o 
   3  24   5        1.98      -25.54     52.54 o 
   4  24   5      224.43      128.42     65.03 o 
   5  24   5       23.30       21.45     46.78 o 
   6  24   5      817.49     1046.77    100.47 o 
   7  24   5       94.87      101.37     55.11 o 
  -6  25   5       49.13       -1.72     45.90 o 
  -5  25   5      278.21      263.66     59.10 o 
  -4  25   5      384.47      349.88     92.77 o 
  -3  25   5       14.37      -13.68     51.60 o 
  -2  25   5      542.22      566.06    129.49 o 
  -1  25   5      812.15      881.27     76.48 o 
   0  25   5     1566.30     1399.82     78.70 o 
   1  25   5      413.12      486.32     63.73 o 
   2  25   5      809.77      868.17     75.42 o 
   3  25   5     1628.24     1694.48    202.94 o 
   4  25   5        0.48      -28.95     54.28 o 
   5  25   5        9.52      -54.78     54.78 o 
   6  25   5       10.64      -38.68     45.75 o 
  -6  26   5       29.34      -15.64     49.41 o 
  -5  26   5       25.00      -17.98     44.23 o 
  -4  26   5      595.89      738.38     96.11 o 
  -3  26   5     1097.85     1148.93    127.47 o 
  -2  26   5      274.41      380.93     79.47 o 
  -1  26   5       35.36       18.83     46.99 o 
   0  26   5       19.51      -15.29     41.77 o 
   1  26   5      419.82      414.77     62.55 o 
   2  26   5       43.98       39.40     58.01 o 
   3  26   5      426.41      516.39     85.45 o 
   4  26   5      734.30      737.37     93.82 o 
   5  26   5      101.87       72.12     78.97 o 
   6  26   5       83.32      -35.25     64.24 o 
  -5  27   5       63.57      112.63     76.23 o 
  -4  27   5      223.51      191.90    104.55 o 
  -3  27   5       36.10       30.92     56.08 o 
  -2  27   5      412.29      303.16     74.00 o 
  -1  27   5       99.32       79.38     59.81 o 
   0  27   5        2.77       35.26     47.37 o 
   1  27   5      541.90      670.92     74.25 o 
   2  27   5      398.15      405.55    102.21 o 
   3  27   5        2.88       43.73     59.05 o 
   4  27   5      107.20      112.81     65.52 o 
   5  27   5      535.97      659.33     94.42 o 
  -4  28   5      137.38      140.36     67.72 o 
  -3  28   5       21.17      -50.11     50.11 o 
  -2  28   5       28.74       14.91     58.28 o 
  -1  28   5     1541.04     1609.77    110.45 o 
   0  28   5       49.27       33.88     50.38 o 
   1  28   5      289.35      379.25     65.85 o 
   2  28   5       63.92      135.01    154.76 o 
   3  28   5        6.33      -16.64     57.91 o 
   4  28   5        7.20      -23.10     59.84 o 
  -3  29   5        7.75      -55.42     55.42 o 
  -2  29   5       19.35        1.50     55.67 o 
  -1  29   5      100.25       51.38     63.23 o 
   0  29   5        1.48        5.71     50.01 o 
   1  29   5       97.72       72.46     65.46 o 
   2  29   5      647.20      755.99    101.69 o 
   3  29   5        2.40      -54.07     57.64 o 
  -1  30   5        8.44      -34.02     56.40 o 
   0  30   5        1.46       46.06     53.75 o 
   1  30   5      134.35      133.53     66.47 o 
 -10   0   6      393.26      289.14    115.91 o 
  -8   0   6      669.62      346.23    105.30 o 
  -6   0   6    20500.65    21209.59    408.10 o 
  -4   0   6      654.13      779.24     59.92 o 
  -2   0   6    33323.80    34643.60    576.13 o 
   0   0   6     2608.77     2372.95     80.57 o 
   2   0   6    19724.39    20245.07    343.36 o 
   4   0   6     2000.71     2143.15    121.62 o 
   6   0   6    17822.49    19231.92    521.51 o 
   8   0   6      193.99      282.77     90.87 o 
  10   0   6     1310.75     1362.88    144.78 o 
 -11   1   6      147.30      222.00    123.76 o 
 -10   1   6        5.43      -40.72     60.15 o 
  -9   1   6     1633.05     1547.64    111.23 o 
  -8   1   6        7.23      -42.79     42.79 o 
  -7   1   6     1068.59     1058.20    101.67 o 
  -6   1   6     6558.66     6954.77    131.05 o 
  -5   1   6     4332.57     4444.02     95.22 o 
  -4   1   6     9476.47     9651.36    179.10 o 
  -3   1   6     2158.31     2180.00     59.66 o 
  -2   1   6    15373.46    15598.77    207.26 o 
  -1   1   6      503.93      623.34     32.72 o 
   0   1   6    23472.05    23187.13    282.26 o 
   1   1   6     1948.07     1849.05     45.38 o 
   2   1   6       45.21       69.80     16.19 o 
   3   1   6     8320.62     7917.41    131.65 o 
   4   1   6     9150.18     9048.87    147.28 o 
   5   1   6      828.48      900.29     72.13 o 
   6   1   6      420.19      538.80     65.23 o 
   7   1   6      696.63      675.80     73.03 o 
   8   1   6     1150.11     1011.26     88.52 o 
   9   1   6     1434.13     1370.19    164.10 o 
  10   1   6       17.01       69.17     65.65 o 
  11   1   6        7.48      -34.87     70.27 o 
 -11   2   6      484.69      596.23    101.30 o 
 -10   2   6      553.14      463.65     90.98 o 
  -9   2   6      102.62      -61.67     61.67 o 
  -8   2   6     1268.75     1332.81    107.18 o 
  -7   2   6      112.72      135.09     54.82 o 
  -6   2   6      419.63      560.63     49.40 o 
  -5   2   6     1097.83     1221.50     52.01 o 
  -4   2   6     2803.65     2787.96     69.64 o 
  -3   2   6    18195.17    18194.70    238.08 o 
  -2   2   6     4609.07     4918.86     91.07 o 
  -1   2   6       28.67       13.26     16.67 o 
   0   2   6      695.03      627.63     49.48 o 
   1   2   6     4757.37     4513.39     77.50 o 
   2   2   6     2330.45     2369.23     85.20 o 
   3   2   6    13843.03    13701.15    223.13 o 
   4   2   6     4389.66     4144.44     85.89 o 
   5   2   6       63.11       57.39     39.40 o 
   6   2   6      157.09       81.18     46.94 o 
   7   2   6      501.51      764.24     76.36 o 
   8   2   6     2318.49     2337.45    108.25 o 
   9   2   6      804.74     1060.03    100.12 o 
  10   2   6       68.74       62.36     62.36 o 
  11   2   6        4.47       11.12     81.30 o 
 -11   3   6      605.05      715.58     92.61 o 
 -10   3   6     1278.13     1577.82    135.73 o 
  -9   3   6      233.09       82.30     76.95 o 
  -8   3   6      452.72      402.48    109.85 o 
  -7   3   6     4898.31     5011.40    174.85 o 
  -6   3   6     1214.04     1205.14     54.61 o 
  -5   3   6     3863.64     4045.11     90.18 o 
  -4   3   6       12.81      -11.37     20.33 o 
  -3   3   6      441.81      414.63     32.93 o 
  -2   3   6    11743.96    12177.12    171.15 o 
  -1   3   6     2979.10     2744.08     51.75 o 
   0   3   6     2976.84     2950.28     67.77 o 
   1   3   6     4834.39     4626.96     79.11 o 
   2   3   6    39158.19    37524.18    425.25 o 
   3   3   6     1646.06     1754.87     53.60 o 
   4   3   6     4632.30     4465.98    272.32 o 
   5   3   6     2519.24     2681.13    138.60 o 
   6   3   6     1070.40     1020.32     79.54 o 
   7   3   6     3594.49     3469.55    126.09 o 
   8   3   6     1146.10     1333.46     93.09 o 
   9   3   6     1273.24     1238.38    103.59 o 
  10   3   6     1318.00     1408.37    115.07 o 
  11   3   6      584.48      683.61    102.45 o 
 -11   4   6       19.61       81.48     51.08 o 
 -10   4   6        0.63      -28.66     46.25 o 
  -9   4   6      207.34      162.52     98.72 o 
  -8   4   6       66.90        9.77    105.09 o 
  -7   4   6     1062.01     1174.36     96.39 o 
  -6   4   6     2399.46     2359.80     71.83 o 
  -5   4   6    11632.18    11594.93    225.88 o 
  -4   4   6       84.54       27.72     21.98 o 
  -3   4   6     2478.57     2324.55     60.87 o 
  -2   4   6    14583.14    14228.48    227.26 o 
  -1   4   6    25025.58    24590.50    263.69 o 
   0   4   6     3908.83     3961.26     75.01 o 
   1   4   6     6146.90     5807.24     77.99 o 
   2   4   6    33362.01    33152.92    673.27 o 
   3   4   6     4330.27     4545.50    102.32 o 
   4   4   6      122.57      143.75     27.52 o 
   5   4   6     9494.00     9719.06    279.30 o 
   6   4   6     1310.81     1447.37     82.93 o 
   7   4   6     2526.30     2435.32    108.42 o 
   8   4   6        0.58       27.91     49.03 o 
   9   4   6      491.74      503.09     75.90 o 
  10   4   6        6.91       70.92     57.77 o 
  11   4   6      870.68      766.84     98.53 o 
 -11   5   6      336.94      328.46     64.96 o 
 -10   5   6     1313.02     1401.33     90.25 o 
  -9   5   6        0.72      -41.69     41.69 o 
  -8   5   6     2466.04     2457.76    213.64 o 
  -7   5   6     3861.48     4117.26    159.09 o 
  -6   5   6        0.80       13.14     25.45 o 
  -5   5   6     1189.00     1199.54     51.98 o 
  -4   5   6     4347.93     4217.31     73.00 o 
  -3   5   6     1399.84     1396.68     48.81 o 
  -2   5   6    29397.42    29010.50    323.17 o 
  -1   5   6     1780.39     1875.42     43.75 o 
   0   5   6       33.12       24.00     12.12 o 
   1   5   6      942.42      770.14     32.05 o 
   2   5   6    51401.54    50646.34    850.78 o 
   3   5   6     1528.40     1674.00     56.16 o 
   4   5   6       17.66       24.33     25.28 o 
   5   5   6     8166.12     8248.07    278.61 o 
   6   5   6      439.25      470.55     62.66 o 
   7   5   6     2515.99     2570.79    109.22 o 
   8   5   6       41.41       64.20     51.23 o 
   9   5   6      373.33      357.88     76.21 o 
  10   5   6      831.46      972.61    183.41 o 
  11   5   6      293.26      346.85    120.16 o 
 -11   6   6        4.32      -59.15     59.15 o 
 -10   6   6      716.45      790.74     82.34 o 
  -9   6   6      110.74       98.56     53.52 o 
  -8   6   6     2555.85     2762.20    107.66 o 
  -7   6   6     2039.97     1838.22     84.52 o 
  -6   6   6       13.19      -23.51     23.51 o 
  -5   6   6       12.75      -15.58     17.94 o 
  -4   6   6    12229.54    11909.05    185.85 o 
  -3   6   6     3315.46     3176.38     83.39 o 
  -2   6   6      387.35      503.73     35.71 o 
  -1   6   6     5826.93     5582.20     74.77 o 
   0   6   6      322.72      308.39     24.98 o 
   1   6   6     2182.66     1976.11     65.62 o 
   2   6   6      235.67      431.49     72.06 o 
   3   6   6     4507.88     4889.52    153.74 o 
   4   6   6    10573.85    10372.81    441.30 o 
   5   6   6      634.04      569.17     45.56 o 
   6   6   6        0.70        6.26     37.73 o 
   7   6   6     1984.22     1855.96     98.51 o 
   8   6   6     4029.61     3938.32    237.83 o 
   9   6   6        3.21       42.37     53.84 o 
  10   6   6      182.00      113.47     61.21 o 
  11   6   6      381.44      476.58    120.80 o 
 -11   7   6      353.84      202.09     63.06 o 
 -10   7   6       68.98       35.90     48.16 o 
  -9   7   6     3388.66     3338.40    122.82 o 
  -8   7   6       65.16       18.60     46.96 o 
  -7   7   6     3641.02     3600.55    115.89 o 
  -6   7   6       66.67       48.44     23.45 o 
  -5   7   6      488.18      491.59     35.24 o 
  -4   7   6      754.41      823.45     32.39 o 
  -3   7   6     4301.26     4342.75     76.85 o 
  -2   7   6    20078.12    19940.95    201.41 o 
  -1   7   6    17366.48    17656.95    179.85 o 
   0   7   6    12268.24    11849.72    144.08 o 
   1   7   6    14882.33    14653.16    170.09 o 
   2   7   6    11781.91    12222.69    178.81 o 
   3   7   6     4922.12     4854.14    151.88 o 
   4   7   6      608.76      637.46     48.33 o 
   5   7   6        1.26        5.05     27.94 o 
   6   7   6       38.36      112.22     47.13 o 
   7   7   6       33.46       26.46     46.21 o 
   8   7   6        0.59       26.81     51.04 o 
   9   7   6      503.36      636.01     84.04 o 
  10   7   6      341.72      264.42     71.08 o 
  11   7   6      451.83      535.80    128.86 o 
 -11   8   6       17.57       -2.95     50.46 o 
 -10   8   6       65.01       -7.03     46.96 o 
  -9   8   6       28.32       57.79     47.20 o 
  -8   8   6      349.14      340.55     61.27 o 
  -7   8   6       79.64       29.17     55.21 o 
  -6   8   6     6550.50     6736.57    133.37 o 
  -5   8   6      528.77      498.61     30.56 o 
  -4   8   6       53.88       17.12     16.22 o 
  -3   8   6      879.98      862.11     38.44 o 
  -2   8   6    12426.35    12200.54    136.27 o 
  -1   8   6     2209.01     2070.68     48.61 o 
   0   8   6      249.62      300.44     25.28 o 
   1   8   6      765.93      788.77     32.07 o 
   2   8   6      760.38      617.69     35.45 o 
   3   8   6     3389.04     3187.54    126.53 o 
   4   8   6       49.73       48.85     29.87 o 
   5   8   6     1017.23     1159.76     63.23 o 
   6   8   6    12295.58    12206.15    608.22 o 
   7   8   6       72.85       44.63     47.73 o 
   8   8   6        8.93      -35.42     52.37 o 
   9   8   6      182.12      226.51     68.88 o 
  10   8   6      914.28      888.63    144.78 o 
  11   8   6       93.16       14.33     57.04 o 
 -11   9   6       72.04       15.34     48.65 o 
 -10   9   6      127.83      133.79     53.25 o 
  -9   9   6     2138.82     2003.36     98.39 o 
  -8   9   6     2691.23     2618.78    115.91 o 
  -7   9   6        6.83      -12.09     36.21 o 
  -6   9   6     2140.86     2104.76    110.98 o 
  -5   9   6     4116.15     3848.83     68.42 o 
  -4   9   6       53.48       30.36     17.01 o 
  -3   9   6      612.63      621.93     34.68 o 
  -2   9   6     1672.83     1552.28     43.66 o 
  -1   9   6     2545.62     2335.72     52.28 o 
   0   9   6    31397.11    31591.88    332.25 o 
   1   9   6     9744.32     9632.93    124.78 o 
   2   9   6      177.26      174.87     21.33 o 
   3   9   6    11602.88    11259.03    307.78 o 
   4   9   6     4321.53     4350.67    183.76 o 
   5   9   6     4475.72     4161.35    186.39 o 
   6   9   6       54.90      111.74     32.16 o 
   7   9   6      990.22     1007.81     78.89 o 
   8   9   6        1.40      -33.25     33.25 o 
   9   9   6     2778.89     2463.62    546.43 o 
  10   9   6      132.95      258.34     72.15 o 
  11   9   6       84.72       73.36     65.07 o 
 -11  10   6      304.29      356.35    122.17 o 
 -10  10   6       77.43       -9.93     43.04 o 
  -9  10   6        3.24      -42.54     42.54 o 
  -8  10   6       17.84       39.19     47.66 o 
  -7  10   6     1868.58     1834.30     86.77 o 
  -6  10   6        0.54      -30.68     30.68 o 
  -5  10   6     1194.57     1263.15     46.27 o 
  -4  10   6      965.88      828.07     33.19 o 
  -3  10   6    22298.88    22088.53    282.20 o 
  -2  10   6      799.09      760.25     38.74 o 
  -1  10   6     3456.92     3005.23     59.95 o 
   0  10   6      173.77      164.35     23.56 o 
   1  10   6    15637.48    15818.47    287.00 o 
   2  10   6      618.27      629.67     34.02 o 
   3  10   6     6446.71     6384.75    189.24 o 
   4  10   6      789.24      748.47     45.02 o 
   5  10   6      767.97      804.21     72.22 o 
   6  10   6        1.31      -20.78     28.36 o 
   7  10   6     3190.37     3035.61    190.44 o 
   8  10   6       70.26      -37.73     37.73 o 
   9  10   6     1067.13     1229.35    316.52 o 
  10  10   6        1.71      -45.38     45.38 o 
 -10  11   6      183.48      173.21     68.63 o 
  -9  11   6     2128.23     2088.66    127.78 o 
  -8  11   6      541.63      494.78     98.50 o 
  -7  11   6     1601.05     1408.06     99.69 o 
  -6  11   6      383.74      372.19     69.71 o 
  -5  11   6     1973.91     2045.71     67.21 o 
  -4  11   6       89.34       56.37     24.98 o 
  -3  11   6     1880.92     1909.77     56.85 o 
  -2  11   6      474.94      520.85     51.98 o 
  -1  11   6      172.19      163.88     29.93 o 
   0  11   6     9194.97     9227.58    123.45 o 
   1  11   6      356.36      470.86     33.71 o 
   2  11   6     1679.94     1432.10     71.39 o 
   3  11   6     3118.30     3013.79    104.53 o 
   4  11   6     1376.94     1421.70     55.06 o 
   5  11   6     5634.07     5562.61    155.48 o 
   6  11   6        7.83       37.04     32.51 o 
   7  11   6     2192.47     2001.09    124.30 o 
   8  11   6        0.43      -44.57     44.57 o 
   9  11   6      857.32     1060.44    111.77 o 
  10  11   6       59.37       35.49     61.14 o 
 -10  12   6       69.30      -17.53     59.05 o 
  -9  12   6       22.75      -14.55     55.84 o 
  -8  12   6      286.76      295.39     76.94 o 
  -7  12   6      194.65      168.43     61.79 o 
  -6  12   6     1824.36     1948.70    110.44 o 
  -5  12   6     7305.82     7272.39    135.72 o 
  -4  12   6      164.43      212.05     32.72 o 
  -3  12   6      915.14      894.12     43.75 o 
  -2  12   6     2364.23     2282.23     54.77 o 
  -1  12   6     8027.65     7973.12    113.77 o 
   0  12   6      377.63      373.07     29.51 o 
   1  12   6     5945.88     5608.86     91.71 o 
   2  12   6      727.47      775.77     36.86 o 
   3  12   6       37.96       20.32     24.50 o 
   4  12   6        1.52       -6.63     33.83 o 
   5  12   6     6956.30     7208.96    215.87 o 
   6  12   6     5325.77     5402.34    162.71 o 
   7  12   6      497.55      603.83    118.46 o 
   8  12   6      154.41       68.47     53.24 o 
   9  12   6       19.20       18.01     55.40 o 
  10  12   6      289.06      225.38     69.81 o 
 -10  13   6      240.07      239.67     79.91 o 
  -9  13   6      298.89      169.13     72.87 o 
  -8  13   6        0.89      -32.57     71.76 o 
  -7  13   6     1941.57     1897.66    114.94 o 
  -6  13   6      149.51       47.02     55.11 o 
  -5  13   6        8.94      -28.08     28.08 o 
  -4  13   6      296.14      333.46     38.42 o 
  -3  13   6       59.08        9.63     42.41 o 
  -2  13   6     3622.26     3397.98     68.26 o 
  -1  13   6     5349.50     5209.24     87.31 o 
   0  13   6     1777.31     1772.12     48.09 o 
   1  13   6     6625.84     6527.36    128.21 o 
   2  13   6     7493.76     7372.15    249.45 o 
   3  13   6     1498.28     1583.47     66.80 o 
   4  13   6       17.74       -5.78     26.77 o 
   5  13   6      591.66      788.80     61.77 o 
   6  13   6     2342.89     2448.34     78.96 o 
   7  13   6     1279.15     1158.45     93.60 o 
   8  13   6        2.16       -9.54     50.35 o 
   9  13   6      226.59      227.20     72.00 o 
  10  13   6       25.62       -5.62     55.26 o 
 -10  14   6      831.64      769.15    110.23 o 
  -9  14   6       29.18      -45.64     52.32 o 
  -8  14   6      809.40      830.00    321.29 o 
  -7  14   6       41.26      -16.90     83.64 o 
  -6  14   6      192.04      162.66     45.82 o 
  -5  14   6       95.90       36.15     33.03 o 
  -4  14   6    13040.81    13297.47    203.77 o 
  -3  14   6       62.86       60.16     33.59 o 
  -2  14   6      580.87      658.80     62.84 o 
  -1  14   6      327.16      263.53     28.68 o 
   0  14   6     1546.40     1441.38     45.09 o 
   1  14   6      201.76      248.37     27.38 o 
   2  14   6      240.68      278.36     28.80 o 
   3  14   6       93.50      118.87     31.48 o 
   4  14   6     4973.65     4960.27    309.28 o 
   5  14   6      285.15      353.85     46.51 o 
   6  14   6       25.79       43.58     40.49 o 
   7  14   6       82.00      102.17     56.06 o 
   8  14   6     3219.70     3028.99    205.15 o 
   9  14   6        0.04       -0.06     52.68 o 
  10  14   6       86.55       -0.73     54.08 o 
 -10  15   6      204.12      225.33     80.65 o 
  -9  15   6       34.48       -8.36     55.23 o 
  -8  15   6        0.17      -50.85     50.85 o 
  -7  15   6     1646.51     1609.94    110.01 o 
  -6  15   6      394.92      342.24     80.65 o 
  -5  15   6       19.92       39.05     34.61 o 
  -4  15   6     5109.17     5130.80    160.69 o 
  -3  15   6        0.29      -28.04     29.45 o 
  -2  15   6     1951.00     1849.89     59.93 o 
  -1  15   6      831.87      842.43     40.70 o 
   0  15   6     1135.61     1152.16     56.30 o 
   1  15   6     6205.11     6384.10    155.36 o 
   2  15   6     6469.65     6331.95    179.03 o 
   3  15   6     1465.36     1411.14     56.46 o 
   4  15   6      180.57      262.59     39.43 o 
   5  15   6     6041.18     6033.71    144.14 o 
   6  15   6      141.07      151.07     47.55 o 
   7  15   6      439.77      396.55     70.44 o 
   8  15   6      314.99      305.50     70.18 o 
   9  15   6       26.77       14.18     58.77 o 
  -9  16   6        7.45      -54.35     54.35 o 
  -8  16   6       17.31      -44.90     44.90 o 
  -7  16   6      128.47       43.35     58.73 o 
  -6  16   6     1866.47     1888.87     86.16 o 
  -5  16   6     6781.15     6858.25    160.29 o 
  -4  16   6      418.09      477.08     48.11 o 
  -3  16   6      237.54      210.88     44.55 o 
  -2  16   6     1688.92     1494.87     56.12 o 
  -1  16   6     6874.89     6829.01    124.59 o 
   0  16   6      748.57      810.69     40.82 o 
   1  16   6     5547.05     5430.52    123.15 o 
   2  16   6     4278.85     3969.21    116.70 o 
   3  16   6       73.37       46.42     28.82 o 
   4  16   6        2.78      -16.43     29.89 o 
   5  16   6     2992.44     3292.95    106.99 o 
   6  16   6     1543.37     1453.79     93.44 o 
   7  16   6      364.68      388.31     83.15 o 
   8  16   6        0.42      -51.47     51.47 o 
   9  16   6        4.29      -34.75     52.79 o 
  -9  17   6      539.81      455.02     89.47 o 
  -8  17   6      221.31      151.38     71.35 o 
  -7  17   6      447.51      373.68     79.82 o 
  -6  17   6      913.15     1213.22     85.64 o 
  -5  17   6     1601.32     1590.27     79.54 o 
  -4  17   6     1538.38     1414.75     63.71 o 
  -3  17   6     1623.43     1549.53     88.95 o 
  -2  17   6        0.47      -23.85     23.85 o 
  -1  17   6        2.99      -12.77     24.49 o 
   0  17   6     2928.98     2730.27    117.12 o 
   1  17   6      682.04      726.28     49.53 o 
   2  17   6       43.40       36.85     25.33 o 
   3  17   6     1692.69     1761.07    116.71 o 
   4  17   6     1565.69     1507.85     76.54 o 
   5  17   6     1016.78     1181.68     89.49 o 
   6  17   6      130.35      167.28     54.89 o 
   7  17   6      464.60      432.31     60.04 o 
   8  17   6       69.71      -12.10     93.83 o 
   9  17   6      337.52      235.53     72.84 o 
  -9  18   6       93.70       10.42     69.49 o 
  -8  18   6        2.75      -52.83     52.83 o 
  -7  18   6      442.45      257.22     70.67 o 
  -6  18   6       50.13       34.11     43.66 o 
  -5  18   6      423.31      437.59     60.24 o 
  -4  18   6      355.96      454.94     59.04 o 
  -3  18   6     6500.86     6736.91    156.71 o 
  -2  18   6        0.40      -24.79     24.79 o 
  -1  18   6       84.82       58.30     29.92 o 
   0  18   6      316.17      354.60     60.03 o 
   1  18   6     3055.89     2947.26     69.10 o 
   2  18   6       15.38      -22.95     22.95 o 
   3  18   6     3893.08     4049.69    190.82 o 
   4  18   6      107.69      145.11     73.48 o 
   5  18   6       62.00       74.16     41.18 o 
   6  18   6        9.10       27.79     39.49 o 
   7  18   6      761.53      749.31     70.88 o 
   8  18   6       48.93       36.41     65.97 o 
   9  18   6      647.75      735.10    102.82 o 
  -9  19   6      381.15      400.93     94.47 o 
  -8  19   6      983.21     1091.27    175.03 o 
  -7  19   6       51.59      -39.96     64.22 o 
  -6  19   6      774.37      819.53     72.97 o 
  -5  19   6      320.33      302.09     54.34 o 
  -4  19   6     1142.97     1262.11    142.45 o 
  -3  19   6     1059.80      995.27     72.12 o 
  -2  19   6       27.60      -28.34     28.34 o 
  -1  19   6       44.29        4.25     29.79 o 
   0  19   6     7825.14     7776.74    140.92 o 
   1  19   6      585.79      533.83     45.91 o 
   2  19   6      131.67      103.04     28.53 o 
   3  19   6      544.08      732.86     63.99 o 
   4  19   6     2437.49     2586.86    113.24 o 
   5  19   6       17.28        3.04     39.70 o 
   6  19   6      107.73       63.76     42.87 o 
   7  19   6       65.92       -1.09     44.31 o 
   8  19   6      307.20      180.51     69.50 o 
  -8  20   6      122.08      121.70     96.69 o 
  -7  20   6       17.82        6.35     59.69 o 
  -6  20   6     1279.63     1359.72     79.04 o 
  -5  20   6       15.95       31.96     41.39 o 
  -4  20   6       10.98      -42.09     59.66 o 
  -3  20   6        9.89       14.00     39.01 o 
  -2  20   6     1727.04     1825.18     69.52 o 
  -1  20   6     1981.26     2009.15    105.85 o 
   0  20   6      897.09      993.42     74.56 o 
   1  20   6       47.93       60.77     31.46 o 
   2  20   6     1341.19     1308.26     89.80 o 
   3  20   6      541.79      451.70     55.62 o 
   4  20   6      293.62      344.40     78.89 o 
   5  20   6      454.38      468.45     87.15 o 
   6  20   6     1479.48     1394.71     78.52 o 
   7  20   6       96.30       34.27     48.64 o 
   8  20   6       29.32       -4.12     58.09 o 
  -8  21   6      148.21      143.69     72.24 o 
  -7  21   6      534.96      532.11     89.60 o 
  -6  21   6      202.87      240.38     54.23 o 
  -5  21   6      326.40      331.38     57.68 o 
  -4  21   6      973.86      988.18     98.73 o 
  -3  21   6        5.43       11.28     41.47 o 
  -2  21   6     2325.99     2394.51     92.11 o 
  -1  21   6      237.35      185.13     39.27 o 
   0  21   6      416.08      420.72     46.24 o 
   1  21   6      346.64      283.11     49.19 o 
   2  21   6     2156.55     2151.87    111.97 o 
   3  21   6      801.33      900.95    104.13 o 
   4  21   6      489.52      513.18     65.10 o 
   5  21   6      271.67      173.00    102.18 o 
   6  21   6        7.88      -47.34     54.74 o 
   7  21   6       65.24       23.03     45.53 o 
   8  21   6       23.09       14.54     64.96 o 
  -7  22   6        1.34       84.83     66.01 o 
  -6  22   6       20.72      -42.10     42.10 o 
  -5  22   6        5.97      -30.83     39.78 o 
  -4  22   6     2315.59     2394.81    128.06 o 
  -3  22   6      892.24     1159.97    210.59 o 
  -2  22   6      304.85      310.01     51.33 o 
  -1  22   6       16.96        0.23     32.40 o 
   0  22   6       34.58       10.19     33.15 o 
   1  22   6      351.91      340.04     52.39 o 
   2  22   6       62.15       87.63     61.20 o 
   3  22   6      981.80      941.73     95.88 o 
   4  22   6     2997.11     3068.06    109.52 o 
   5  22   6       10.57      -40.78     40.78 o 
   6  22   6       17.06      -32.68     50.08 o 
   7  22   6       18.24        2.55     51.78 o 
  -7  23   6      525.38      594.10     99.36 o 
  -6  23   6       82.04       -5.37     45.43 o 
  -5  23   6       93.78       -6.24     43.87 o 
  -4  23   6       68.48       88.41     59.87 o 
  -3  23   6      274.84      200.47     65.24 o 
  -2  23   6     1947.91     1848.54     86.73 o 
  -1  23   6      438.72      461.91     49.56 o 
   0  23   6       12.61      -10.45     40.10 o 
   1  23   6     1076.38     1144.24     99.42 o 
   2  23   6     1266.86     1289.96     95.47 o 
   3  23   6      100.91      115.01     60.86 o 
   4  23   6       52.16      140.12     73.55 o 
   5  23   6      355.09      359.35     59.69 o 
   6  23   6        0.85      -41.98     41.98 o 
   7  23   6      167.78      199.01     57.20 o 
  -6  24   6      133.01       79.05     55.66 o 
  -5  24   6      314.43      277.62     75.01 o 
  -4  24   6      246.43       76.52     66.76 o 
  -3  24   6        7.24      -53.60     53.60 o 
  -2  24   6        9.20      -37.06     53.73 o 
  -1  24   6     2091.94     2175.37    107.97 o 
   0  24   6        0.06      -38.26     38.26 o 
   1  24   6      426.84      367.94     80.87 o 
   2  24   6       44.33       34.51    107.84 o 
   3  24   6      524.73      385.61     77.46 o 
   4  24   6       21.50       85.50     62.50 o 
   5  24   6      682.65      825.23    135.38 o 
   6  24   6      163.48      180.20     58.27 o 
  -6  25   6       11.52        5.54     50.26 o 
  -5  25   6      224.79      118.20     66.44 o 
  -4  25   6       26.00        6.34     56.30 o 
  -3  25   6      182.24      127.65    101.37 o 
  -2  25   6      747.08      588.61     86.01 o 
  -1  25   6      246.76      191.95     53.69 o 
   0  25   6      729.33      816.12     75.64 o 
   1  25   6       10.82       23.61     44.29 o 
   2  25   6     1235.67     1314.45    103.31 o 
   3  25   6       86.40      161.27     68.62 o 
   4  25   6       67.23      155.94     70.06 o 
   5  25   6      305.56      210.30     73.88 o 
   6  25   6       25.84        5.21     49.30 o 
  -5  26   6       26.99      -49.33    105.51 o 
  -4  26   6      360.61      323.17     75.40 o 
  -3  26   6      894.74     1050.15    106.37 o 
  -2  26   6       46.16       -6.32     56.79 o 
  -1  26   6      100.27      116.80     53.12 o 
   0  26   6        6.38       54.87     50.15 o 
   1  26   6      632.93      511.28     84.38 o 
   2  26   6       63.96       -2.68     59.28 o 
   3  26   6      254.51      261.09     91.17 o 
   4  26   6      865.29     1164.15    417.78 o 
   5  26   6       20.54      -61.34     61.34 o 
  -4  27   6       46.40       31.90     63.22 o 
  -3  27   6        7.03       30.13     57.46 o 
  -2  27   6      284.08      171.17     92.13 o 
  -1  27   6      190.83      197.87     56.72 o 
   0  27   6     1306.67     1329.48    107.85 o 
   1  27   6      147.30      178.12     71.85 o 
   2  27   6       96.09      129.19     67.01 o 
   3  27   6      596.94      741.45    179.17 o 
   4  27   6      499.06      408.64    158.05 o 
  -3  28   6        0.02      -51.11     51.11 o 
  -2  28   6      386.74      419.88    133.41 o 
  -1  28   6        7.15      -53.50     53.50 o 
   0  28   6        0.53       74.69     52.61 o 
   1  28   6       70.86        2.43     60.10 o 
   2  28   6      109.07       68.81    127.36 o 
   3  28   6       22.57        3.97     64.60 o 
  -2  29   6       58.43      -12.11     57.78 o 
  -1  29   6       20.00       -7.35     58.46 o 
   0  29   6      811.57      936.03     89.48 o 
   1  29   6      161.53      106.51    150.62 o 
   2  29   6       21.84      -14.41     67.72 o 
 -11   0   7       10.52       64.32    100.41 o 
  -9   0   7      160.11        7.86     92.13 o 
  -7   0   7      714.25      580.87     77.51 o 
  -5   0   7    16329.62    16599.19    336.49 o 
  -3   0   7      793.03      728.37     62.79 o 
  -1   0   7    25051.66    24032.40    634.12 o 
   1   0   7    23747.41    22091.86    538.18 o 
   3   0   7     2199.79     2121.29     60.56 o 
   5   0   7    17094.77    16472.59    464.20 o 
   7   0   7     7256.27     6944.82    274.45 o 
   9   0   7      101.40      -43.30     80.68 o 
  11   0   7       16.76       28.66     94.68 o 
 -11   1   7     1101.85     1246.90    135.11 o 
 -10   1   7     1535.14     1631.78    140.44 o 
  -9   1   7       66.52      -37.94     75.26 o 
  -8   1   7      287.48       65.38     93.72 o 
  -7   1   7     1797.25     1695.68     69.54 o 
  -6   1   7       31.53       33.16     29.53 o 
  -5   1   7     6027.92     6096.91    119.89 o 
  -4   1   7      133.73      154.13     31.19 o 
  -3   1   7      129.07       95.42     25.30 o 
  -2   1   7     4899.31     4919.24     94.79 o 
  -1   1   7     2311.15     2165.72     59.70 o 
   0   1   7     1168.41     1170.09     43.23 o 
   1   1   7     1021.05      952.88     39.04 o 
   2   1   7    32217.35    30866.67    449.13 o 
   3   1   7      234.28      196.85     26.17 o 
   4   1   7      271.29      259.00     89.48 o 
   5   1   7     1105.65     1169.42     77.98 o 
   6   1   7     1149.02     1126.94     81.27 o 
   7   1   7     3925.13     4004.46    208.97 o 
   8   1   7      305.79      424.07     71.30 o 
   9   1   7      800.51      865.59     96.58 o 
  10   1   7      386.49      301.12     75.36 o 
  11   1   7     1193.22     1474.10    127.36 o 
 -11   2   7       90.20      150.29     74.93 o 
 -10   2   7      183.18      259.94     78.81 o 
  -9   2   7      204.61      143.31     72.81 o 
  -8   2   7       40.00      -55.00     55.00 o 
  -7   2   7      885.88      944.13    181.06 o 
  -6   2   7       10.39      -10.91     28.06 o 
  -5   2   7      878.78     1056.42     53.70 o 
  -4   2   7    13148.48    13702.20    236.67 o 
  -3   2   7     5454.14     5168.28    100.51 o 
  -2   2   7       22.09        4.69     29.07 o 
  -1   2   7      422.40      402.19     33.61 o 
   0   2   7     2927.25     2927.06     66.96 o 
   1   2   7      520.10      542.11     49.94 o 
   2   2   7       37.36       74.99     58.25 o 
   3   2   7     9789.49     9330.32    227.14 o 
   4   2   7     1368.27     1374.73     77.53 o 
   5   2   7        5.90      -34.46     34.46 o 
   6   2   7      599.24      951.39    121.86 o 
   7   2   7     1382.64     1476.60     92.19 o 
   8   2   7     2622.31     2620.99    120.14 o 
   9   2   7       13.82      -17.30     56.49 o 
  10   2   7      496.09      501.74     86.09 o 
  11   2   7       82.22       10.53     73.74 o 
 -11   3   7      945.38     1149.00    122.94 o 
 -10   3   7      173.98      174.04     75.24 o 
  -9   3   7     2170.64     2019.74    227.85 o 
  -8   3   7      340.18      231.50    108.69 o 
  -7   3   7      357.63      224.31     50.87 o 
  -6   3   7      444.95      533.09     62.89 o 
  -5   3   7       97.46       73.61     29.26 o 
  -4   3   7      767.33      762.38     56.84 o 
  -3   3   7     7734.61     8089.09    152.39 o 
  -2   3   7     1268.58     1272.31     65.76 o 
  -1   3   7     6270.65     6097.49    107.41 o 
   0   3   7    18759.98    18504.79    238.98 o 
   1   3   7     5354.64     5015.67     88.19 o 
   2   3   7     5768.73     5505.56     73.66 o 
   3   3   7     4859.54     4590.40     97.90 o 
   4   3   7     3988.28     3699.85    237.52 o 
   5   3   7       18.85       68.30     42.87 o 
   6   3   7     4156.91     4218.46    281.66 o 
   7   3   7       77.24      187.02     66.02 o 
   8   3   7       58.30       20.02     53.42 o 
   9   3   7      669.73      725.93     90.11 o 
  10   3   7       57.20      -10.59     73.46 o 
  11   3   7      392.52      389.19     91.76 o 
 -11   4   7        1.92       21.48     53.71 o 
 -10   4   7      146.14      141.17    104.23 o 
  -9   4   7        1.01       17.87     62.41 o 
  -8   4   7      174.90      103.02    183.41 o 
  -7   4   7      258.37      183.19     62.95 o 
  -6   4   7    15218.63    15562.57    232.05 o 
  -5   4   7     3686.38     3682.34     89.07 o 
  -4   4   7       19.04        3.16     22.10 o 
  -3   4   7     1835.59     1803.12     57.32 o 
  -2   4   7    22186.65    21318.17    237.84 o 
  -1   4   7      401.98      383.09     30.94 o 
   0   4   7        2.77      -12.77     22.65 o 
   1   4   7     1697.57     1547.74     43.95 o 
   2   4   7     2838.85     2614.25     59.25 o 
   3   4   7        2.19        8.40     23.10 o 
   4   4   7      170.94      160.57     46.16 o 
   5   4   7     2307.96     2273.69    155.22 o 
   6   4   7    11875.04    12031.47    712.65 o 
   7   4   7     1154.25     1208.07     96.37 o 
   8   4   7      310.24      281.82     68.37 o 
   9   4   7       44.70       33.86     59.13 o 
  10   4   7      758.15      718.32     95.77 o 
  11   4   7      114.96       51.99     64.65 o 
 -11   5   7        2.03      -47.55     47.55 o 
 -10   5   7        0.33       13.77     50.64 o 
  -9   5   7     2047.04     2134.31    105.49 o 
  -8   5   7     1045.64     1295.97    116.18 o 
  -7   5   7      652.66      609.22     92.98 o 
  -6   5   7     1347.00     1584.57     81.06 o 
  -5   5   7     4827.38     4782.45    103.07 o 
  -4   5   7      588.47      535.15     49.42 o 
  -3   5   7      630.10      657.14     44.16 o 
  -2   5   7    10584.04    10166.46    188.29 o 
  -1   5   7    12181.43    12129.69    157.65 o 
   0   5   7    17367.69    17086.83    175.92 o 
   1   5   7     5597.49     5630.51     80.70 o 
   2   5   7      718.19      747.42     55.04 o 
   3   5   7     7560.67     7755.23    203.51 o 
   4   5   7     6114.90     6041.69    122.41 o 
   5   5   7      523.73      562.91     66.27 o 
   6   5   7      546.63      913.16    109.33 o 
   7   5   7      481.12      450.04     82.05 o 
   8   5   7      151.76      100.55     60.24 o 
   9   5   7     3084.04     3326.93    160.78 o 
  10   5   7        1.45      -53.11     53.11 o 
  11   5   7        1.43      -54.74     67.53 o 
 -11   6   7      357.74      231.70     65.84 o 
 -10   6   7       64.41      -22.95     48.47 o 
  -9   6   7      430.58      491.80     72.58 o 
  -8   6   7     1469.17     1494.07     94.54 o 
  -7   6   7      495.59      612.40     87.26 o 
  -6   6   7        0.84      -28.71     28.71 o 
  -5   6   7     2559.64     2565.64     73.54 o 
  -4   6   7      834.41      836.45     68.88 o 
  -3   6   7    14323.78    13962.63    200.62 o 
  -2   6   7     4294.86     4494.08     84.19 o 
  -1   6   7     1633.86     1618.53     39.58 o 
   0   6   7      936.74      802.75     31.28 o 
   1   6   7     9438.07     9616.30    125.95 o 
   2   6   7     1740.47     1530.70     43.10 o 
   3   6   7    11288.78    11143.27    188.55 o 
   4   6   7     6159.45     5786.13    270.15 o 
   5   6   7        8.86       16.08     41.70 o 
   6   6   7      439.70      445.85     67.44 o 
   7   6   7     2288.49     2396.99    118.12 o 
   8   6   7      534.54      380.44     73.26 o 
   9   6   7      615.64      789.09     93.20 o 
  10   6   7        9.27       65.10     62.74 o 
 -11   7   7       76.84       -3.95     50.91 o 
 -10   7   7      362.14      230.32     60.83 o 
  -9   7   7      966.09     1015.65     89.88 o 
  -8   7   7     1142.87     1102.97     88.81 o 
  -7   7   7     3386.05     3077.86    110.33 o 
  -6   7   7     1372.16     1350.71     53.51 o 
  -5   7   7     1544.41     1555.74     51.91 o 
  -4   7   7        1.01      -18.70     18.70 o 
  -3   7   7     6161.48     6183.98    139.70 o 
  -2   7   7    19549.03    19428.72    200.93 o 
  -1   7   7      555.03      514.24     35.80 o 
   0   7   7    10001.62     9572.73    129.61 o 
   1   7   7      818.10      832.13     34.82 o 
   2   7   7    11471.74    11416.73    143.89 o 
   3   7   7      261.20      284.79     37.95 o 
   4   7   7     1868.82     2103.27    129.77 o 
   5   7   7     4232.60     4206.84    183.28 o 
   6   7   7      455.42      459.63     69.58 o 
   7   7   7      729.98      800.67    117.72 o 
   8   7   7      547.33      561.06     76.26 o 
   9   7   7      990.74     1159.88    105.76 o 
  10   7   7      809.70      991.27    104.55 o 
 -10   8   7        1.69       40.15     51.19 o 
  -9   8   7       69.51      129.55     55.20 o 
  -8   8   7       14.82      -41.52     41.52 o 
  -7   8   7     1838.43     1800.09     88.57 o 
  -6   8   7     1741.18     1648.57     66.58 o 
  -5   8   7     2298.75     2176.28     59.94 o 
  -4   8   7        0.38      -18.31     18.31 o 
  -3   8   7       67.28       10.24     22.04 o 
  -2   8   7     5418.16     5812.54     83.54 o 
  -1   8   7     6795.68     6741.75    100.41 o 
   0   8   7        5.50      -17.56     17.56 o 
   1   8   7     5046.79     4680.20     77.83 o 
   2   8   7      117.77      142.39     38.07 o 
   3   8   7      433.84      292.00     35.05 o 
   4   8   7      609.28      599.35     90.53 o 
   5   8   7     7169.53     7220.06    429.18 o 
   6   8   7     1252.04     1292.43     91.45 o 
   7   8   7       20.25      -18.05     45.09 o 
   8   8   7      182.75      136.30     64.28 o 
   9   8   7      621.53      625.31     89.21 o 
  10   8   7      186.23      295.93    113.37 o 
 -10   9   7      645.08      616.37     75.79 o 
  -9   9   7      217.21      254.09     61.22 o 
  -8   9   7      111.09      106.15     53.90 o 
  -7   9   7     2544.05     2631.74    129.18 o 
  -6   9   7      160.44      177.00     37.40 o 
  -5   9   7        2.25      -22.00     22.00 o 
  -4   9   7       24.02        5.18     20.38 o 
  -3   9   7       88.01       29.95     22.28 o 
  -2   9   7    18268.18    17491.51    186.31 o 
  -1   9   7    11517.85    11358.10    146.99 o 
   0   9   7      684.65      658.67     56.64 o 
   1   9   7     2068.70     1970.06     77.76 o 
   2   9   7    19324.92    18796.15    374.46 o 
   3   9   7      288.41      270.36     33.55 o 
   4   9   7      306.09      514.39     45.20 o 
   5   9   7      506.29      565.61     83.18 o 
   6   9   7      377.32      403.25     54.42 o 
   7   9   7     1679.79     1576.47     95.01 o 
   8   9   7      612.47      612.98     81.26 o 
   9   9   7      181.53      219.75     58.02 o 
  10   9   7      523.81      558.13    195.31 o 
 -10  10   7      454.42      445.58     90.32 o 
  -9  10   7      106.13       89.69     52.61 o 
  -8  10   7     4973.50     4951.14    170.79 o 
  -7  10   7       38.72       32.35     43.11 o 
  -6  10   7       62.78       -1.63     30.81 o 
  -5  10   7        8.75      -24.02     24.02 o 
  -4  10   7     9503.82     9565.82    137.78 o 
  -3  10   7      923.93      893.71     48.04 o 
  -2  10   7       52.88       54.85     26.65 o 
  -1  10   7      131.13       96.82     23.16 o 
   0  10   7      151.98      114.55     22.73 o 
   1  10   7      117.59       85.58     21.18 o 
   2  10   7      907.33     1018.24     54.48 o 
   3  10   7      483.00      531.90     64.75 o 
   4  10   7    13433.37    13486.05    472.72 o 
   5  10   7       12.69        3.82     30.31 o 
   6  10   7      351.68      415.89     57.48 o 
   7  10   7      337.86      344.37     55.46 o 
   8  10   7     3027.49     2714.90    155.67 o 
   9  10   7        0.15      -51.16     51.16 o 
  10  10   7      230.75      214.86     69.72 o 
 -10  11   7       23.39      -54.33     54.33 o 
  -9  11   7      501.60      582.69    179.70 o 
  -8  11   7       29.08       81.96     53.00 o 
  -7  11   7     1277.15     1448.84     87.05 o 
  -6  11   7        9.07      -23.30     29.63 o 
  -5  11   7      173.02       91.54     44.99 o 
  -4  11   7     2651.83     2626.00     92.07 o 
  -3  11   7       48.74       53.95     25.56 o 
  -2  11   7     8257.21     8286.32    119.81 o 
  -1  11   7     2296.44     2140.83     54.27 o 
   0  11   7     3808.63     3821.32     72.37 o 
   1  11   7     4494.77     4336.77    109.28 o 
   2  11   7     9899.87     9845.10    286.45 o 
   3  11   7     1435.01     1352.33     61.13 o 
   4  11   7     2016.10     2129.31    129.67 o 
   5  11   7     4044.86     3964.20    175.70 o 
   6  11   7       57.22       90.22     45.73 o 
   7  11   7       10.98      -14.52     40.25 o 
   8  11   7        0.51       39.90     53.68 o 
   9  11   7      273.81      201.75     70.61 o 
  10  11   7      182.24       52.03     61.49 o 
 -10  12   7       41.75        6.18     64.43 o 
  -9  12   7       49.59       18.52     63.68 o 
  -8  12   7        0.38       -9.18    111.56 o 
  -7  12   7      743.95      826.84     97.92 o 
  -6  12   7     4504.86     4479.60    189.09 o 
  -5  12   7      155.20      133.61     42.00 o 
  -4  12   7      324.56      366.87     50.66 o 
  -3  12   7      207.51      207.34     40.98 o 
  -2  12   7     9011.79     8955.87    145.47 o 
  -1  12   7     3882.21     3922.13     75.69 o 
   0  12   7        2.14       -3.16     19.50 o 
   1  12   7      663.74      690.71     43.90 o 
   2  12   7     2698.76     2643.78     80.54 o 
   3  12   7       45.17        9.22     26.48 o 
   4  12   7       46.07       74.82     42.71 o 
   5  12   7     2779.77     3006.56     94.87 o 
   6  12   7     6718.38     6527.81    361.48 o 
   7  12   7        0.96      -14.06     40.35 o 
   8  12   7       84.29       96.39     56.72 o 
   9  12   7      390.61      293.96     78.22 o 
  10  12   7      289.34      167.44    101.69 o 
 -10  13   7      258.17      210.73     82.68 o 
  -9  13   7      383.27      364.14     84.81 o 
  -8  13   7     1089.64     1338.49    127.36 o 
  -7  13   7      653.44      727.36     96.05 o 
  -6  13   7      436.23      495.49     66.70 o 
  -5  13   7      943.08     1058.97     77.40 o 
  -4  13   7      745.34      846.53     66.80 o 
  -3  13   7     4490.34     4566.19    120.22 o 
  -2  13   7     1415.54     1347.66     46.22 o 
  -1  13   7      493.07      517.05     44.52 o 
   0  13   7     7600.82     7612.04    133.08 o 
   1  13   7     1334.09     1281.83     44.40 o 
   2  13   7       16.92       -2.14     25.53 o 
   3  13   7      563.64      722.72     75.96 o 
   4  13   7     2830.01     2849.07    168.01 o 
   5  13   7     1748.76     1644.19     67.01 o 
   6  13   7       46.67       37.65     42.34 o 
   7  13   7      392.53      344.93     96.69 o 
   8  13   7      563.12      687.92    117.60 o 
   9  13   7      657.83      624.63     93.41 o 
  -9  14   7      128.32      -40.11     62.99 o 
  -8  14   7      618.70      607.41     91.84 o 
  -7  14   7      170.92        6.51    116.97 o 
  -6  14   7      225.67      219.58     69.31 o 
  -5  14   7      669.35      808.13     57.28 o 
  -4  14   7       86.63      134.32     42.05 o 
  -3  14   7     9151.98     9424.98    188.96 o 
  -2  14   7      158.02       89.49     29.86 o 
  -1  14   7      396.49      372.82     33.69 o 
   0  14   7        3.30       10.00     23.43 o 
   1  14   7     5309.44     5165.90    100.04 o 
   2  14   7       59.78       44.91     28.16 o 
   3  14   7     7203.79     7854.18    364.09 o 
   4  14   7      263.27      261.07     53.39 o 
   5  14   7       16.49      -33.17     33.17 o 
   6  14   7       31.43      -11.10     48.25 o 
   7  14   7     1873.30     1756.49    168.77 o 
   8  14   7        0.17       38.73     51.61 o 
   9  14   7      211.64      209.38     69.81 o 
  -9  15   7      383.16      376.50     84.21 o 
  -8  15   7      337.19      246.34     73.59 o 
  -7  15   7      703.17      518.98     86.54 o 
  -6  15   7      106.81       54.27     58.01 o 
  -5  15   7     1152.15     1220.13     81.41 o 
  -4  15   7     3449.49     3641.24    138.78 o 
  -3  15   7      505.48      493.87     54.25 o 
  -2  15   7        6.06      -24.90     24.90 o 
  -1  15   7      179.94      126.63     31.46 o 
   0  15   7     8835.71     8523.83    126.82 o 
   1  15   7       24.48       26.98     25.22 o 
   2  15   7      507.72      611.88     47.11 o 
   3  15   7      235.49      255.95     46.97 o 
   4  15   7      812.26      941.84     67.80 o 
   5  15   7       19.77       45.17     37.34 o 
   6  15   7       44.90       34.00     53.64 o 
   7  15   7      544.10      598.28     86.48 o 
   8  15   7      197.94      165.53     66.72 o 
   9  15   7      783.37      789.04    104.93 o 
  -9  16   7        0.02       -6.04     60.16 o 
  -8  16   7       49.10       39.60     77.06 o 
  -7  16   7       62.80       36.86     57.27 o 
  -6  16   7     2661.40     2638.05    134.23 o 
  -5  16   7     1878.50     1909.99     91.20 o 
  -4  16   7      980.66     1185.14     82.24 o 
  -3  16   7      731.93      805.86     66.58 o 
  -2  16   7     2613.35     2502.96     73.24 o 
  -1  16   7     3383.11     3252.61     83.05 o 
   0  16   7      356.49      407.54     36.17 o 
   1  16   7     3523.87     3279.89    110.98 o 
   2  16   7     1214.62     1212.43     84.63 o 
   3  16   7      285.93      234.48     38.77 o 
   4  16   7      310.76      272.47     43.06 o 
   5  16   7     2686.50     2713.57    152.96 o 
   6  16   7     2506.16     2548.87    129.55 o 
   7  16   7      263.07      248.98     79.61 o 
   8  16   7      300.46      243.32     73.71 o 
   9  16   7        2.92      -54.95     54.95 o 
  -9  17   7       72.16       13.06     69.14 o 
  -8  17   7       30.35      -16.32     54.44 o 
  -7  17   7      727.57      691.54     96.19 o 
  -6  17   7        0.08      -32.65     51.80 o 
  -5  17   7       29.79      -21.53     43.69 o 
  -4  17   7      864.44     1199.97     82.10 o 
  -3  17   7       36.88       27.16     39.37 o 
  -2  17   7      588.49      630.62     49.15 o 
  -1  17   7        3.59      -20.94     27.05 o 
   0  17   7      449.48      457.59     45.80 o 
   1  17   7     2244.08     2318.38     87.79 o 
   2  17   7     2740.43     3012.30    117.06 o 
   3  17   7      501.70      477.21     47.98 o 
   4  17   7      621.13      765.27     83.60 o 
   5  17   7      418.82      469.18    102.97 o 
   6  17   7      908.81      943.83     89.46 o 
   7  17   7      223.15      116.29     60.66 o 
   8  17   7        1.05       44.71     60.19 o 
  -8  18   7      356.33      336.80    101.16 o 
  -7  18   7      208.60      180.47     69.18 o 
  -6  18   7      119.37       -1.12     56.58 o 
  -5  18   7      197.62      163.73     49.93 o 
  -4  18   7     8387.93     8283.01    228.46 o 
  -3  18   7      274.11      259.98     51.71 o 
  -2  18   7        0.26      -32.61     32.61 o 
  -1  18   7      124.90       16.60     32.05 o 
   0  18   7      576.79      592.13     67.87 o 
   1  18   7      430.42      462.33     48.93 o 
   2  18   7        0.14        6.00     30.55 o 
   3  18   7      548.52      563.85     50.86 o 
   4  18   7     2362.45     2346.05     92.27 o 
   5  18   7       15.00       15.93     42.36 o 
   6  18   7      155.28      182.03     49.74 o 
   7  18   7       11.75       55.53     60.14 o 
   8  18   7     2043.91     2011.35    390.98 o 
  -8  19   7        2.93       -7.16     81.52 o 
  -7  19   7      889.44     1103.14    117.74 o 
  -6  19   7        3.58      -52.42     52.42 o 
  -5  19   7      144.75      134.95     66.66 o 
  -4  19   7       19.73       29.84     40.80 o 
  -3  19   7        1.42      -23.67     36.03 o 
  -2  19   7     1321.98     1321.78     59.94 o 
  -1  19   7     2316.32     2264.74     75.40 o 
   0  19   7        3.09      -27.56     27.56 o 
   1  19   7     4126.61     4119.03    161.06 o 
   2  19   7     2032.32     2115.80     88.19 o 
   3  19   7      581.33      545.88     61.89 o 
   4  19   7      398.75      561.59     63.86 o 
   5  19   7      103.78      125.44     48.18 o 
   6  19   7       20.30      -34.31     40.78 o 
   7  19   7     1090.12     1244.66    116.76 o 
   8  19   7      110.26      157.04     74.00 o 
  -8  20   7        0.97      -64.76     64.76 o 
  -7  20   7      106.24      187.18     68.96 o 
  -6  20   7      335.11      216.35     71.32 o 
  -5  20   7     1209.79     1364.49    108.49 o 
  -4  20   7       15.70       -7.87     43.77 o 
  -3  20   7        0.70      -24.36     37.15 o 
  -2  20   7       45.02        6.17     39.73 o 
  -1  20   7     1722.85     1658.66     66.39 o 
   0  20   7       11.78       -6.91     31.80 o 
   1  20   7     3706.07     3660.28    112.48 o 
   2  20   7      159.34      136.67     57.14 o 
   3  20   7      586.75      718.10     66.75 o 
   4  20   7       19.12      -23.11     40.47 o 
   5  20   7     1887.74     1922.92    125.62 o 
   6  20   7      193.85       78.76     49.36 o 
   7  20   7       98.32        4.48     64.89 o 
  -7  21   7      391.74      549.20    126.41 o 
  -6  21   7       39.67      -39.91     56.37 o 
  -5  21   7      927.52      929.12    105.26 o 
  -4  21   7       83.57       39.93     46.56 o 
  -3  21   7     1048.68     1161.70     82.94 o 
  -2  21   7       85.00       33.19     40.75 o 
  -1  21   7       42.81       13.55     34.50 o 
   0  21   7     1703.32     1750.48     69.29 o 
   1  21   7        0.06        8.05     38.23 o 
   2  21   7     1042.90     1096.43    101.83 o 
   3  21   7      542.91      654.28     83.36 o 
   4  21   7      144.73      134.90     56.11 o 
   5  21   7      527.97      653.24    119.28 o 
   6  21   7       12.00      -47.38     47.97 o 
   7  21   7      250.55       91.55     70.40 o 
  -7  22   7      357.88      304.66    122.81 o 
  -6  22   7        0.06      -47.37     47.37 o 
  -5  22   7       90.89       15.50     56.59 o 
  -4  22   7      598.57      636.95    146.69 o 
  -3  22   7     2117.52     2075.72     94.06 o 
  -2  22   7        1.42      -36.42     36.42 o 
  -1  22   7      693.75      768.16     60.25 o 
   0  22   7       22.59       41.56     34.67 o 
   1  22   7      999.20     1086.88    100.16 o 
   2  22   7       33.82       -8.11     52.90 o 
   3  22   7     2311.32     2262.07    217.00 o 
   4  22   7      220.97      195.15     55.17 o 
   5  22   7      115.04      115.81     52.50 o 
   6  22   7       19.03      -13.47     47.11 o 
   7  22   7      446.09      367.33     83.30 o 
  -6  23   7       24.57       24.81     59.56 o 
  -5  23   7       97.25      112.34     62.59 o 
  -4  23   7       21.97      -55.74     55.74 o 
  -3  23   7      195.54      159.67     51.47 o 
  -2  23   7        1.47      -36.48     36.48 o 
  -1  23   7      390.19      457.43     51.81 o 
   0  23   7     1547.68     1570.40     82.06 o 
   1  23   7      707.87      722.00     91.44 o 
   2  23   7       21.49       -7.11     56.20 o 
   3  23   7      485.14      635.54    258.46 o 
   4  23   7     1228.22     1247.14    102.92 o 
   5  23   7      206.21      157.02     58.89 o 
   6  23   7       10.28        1.94     47.92 o 
  -6  24   7      758.38      989.63    113.62 o 
  -5  24   7       72.28       56.40     63.39 o 
  -4  24   7       36.22       -6.08     72.70 o 
  -3  24   7       35.02        9.73     55.72 o 
  -2  24   7      874.49      960.23     93.53 o 
  -1  24   7      302.52      344.11     50.05 o 
   0  24   7       28.72       49.51     44.86 o 
   1  24   7        5.28       18.79     56.35 o 
   2  24   7       11.72       26.17     60.62 o 
   3  24   7      106.80      105.69    117.72 o 
   4  24   7       43.19       87.52     65.00 o 
   5  24   7      241.10      196.55     89.90 o 
   6  24   7      754.14      848.82     89.99 o 
  -5  25   7      170.32      143.62     72.21 o 
  -4  25   7       13.66      -22.93     52.78 o 
  -3  25   7      189.16      107.07     61.96 o 
  -2  25   7      535.66      841.95     96.83 o 
  -1  25   7      658.74      866.94     80.05 o 
   0  25   7     1210.71     1426.98    110.28 o 
   1  25   7      442.13      499.04     86.76 o 
   2  25   7      297.60      262.92     86.29 o 
   3  25   7      262.15      351.23    143.82 o 
   4  25   7      325.45      338.59    113.05 o 
   5  25   7       26.51      -26.96     59.50 o 
  -4  26   7      837.21      961.82    120.48 o 
  -3  26   7      482.58      321.10     96.17 o 
  -2  26   7        3.70      -31.85     53.72 o 
  -1  26   7      455.76      536.87     70.85 o 
   0  26   7      185.43      180.62     72.09 o 
   1  26   7      202.50       73.03     63.20 o 
   2  26   7       31.92      -52.34     52.34 o 
   3  26   7      397.14      334.69     85.30 o 
   4  26   7      612.17      677.27    232.45 o 
  -3  27   7       25.33       10.79     61.77 o 
  -2  27   7      250.90      119.08     66.99 o 
  -1  27   7      247.06      251.03    101.36 o 
   0  27   7        0.30       14.67     63.90 o 
   1  27   7      103.56       15.10     64.93 o 
   2  27   7      330.06      425.88     86.01 o 
   3  27   7       29.47       12.96     62.93 o 
  -2  28   7       13.37        1.17     64.19 o 
  -1  28   7      859.45     1160.14    115.92 o 
   0  28   7       36.91       66.59     59.59 o 
   1  28   7      391.93      266.50     86.72 o 
   2  28   7      142.37       91.36     90.22 o 
 -10   0   8      125.96       89.16    106.99 o 
  -8   0   8        5.89      -66.44     66.44 o 
  -6   0   8    20500.07    21356.38    425.42 o 
  -4   0   8      233.59      315.56     56.69 o 
  -2   0   8    16002.06    16119.23    318.10 o 
   0   0   8      389.10      497.05     78.86 o 
   2   0   8     8320.08     7702.62    326.77 o 
   4   0   8     2179.22     2128.93    138.82 o 
   6   0   8    12238.23    12318.30    399.04 o 
   8   0   8     1198.82     1048.91    141.81 o 
  10   0   8      344.82      250.51    104.66 o 
 -10   1   8        1.85      -80.99     80.99 o 
  -9   1   8     1090.76     1150.34    124.62 o 
  -8   1   8      739.69      795.90     98.87 o 
  -7   1   8        2.87      -27.98     27.98 o 
  -6   1   8        0.90       62.71     42.38 o 
  -5   1   8      263.80      256.05     38.52 o 
  -4   1   8     2504.65     2316.15     70.68 o 
  -3   1   8     4542.94     4606.16    102.66 o 
  -2   1   8      188.53      138.67     29.32 o 
  -1   1   8     4715.22     4613.78     93.85 o 
   0   1   8    17437.76    17143.75    229.83 o 
   1   1   8     5745.21     5604.64     99.25 o 
   2   1   8    10381.06     9676.02    140.77 o 
   3   1   8     1463.36     1220.48     78.04 o 
   4   1   8     2402.92     2262.60    122.47 o 
   5   1   8      114.39       52.49     48.81 o 
   6   1   8     3478.42     3977.64    150.70 o 
   7   1   8      204.36      246.68     62.75 o 
   8   1   8      223.00      314.84     96.28 o 
   9   1   8     1062.81     1162.21    110.76 o 
  10   1   8       86.19       71.20     72.20 o 
 -10   2   8        9.06      -55.56     63.41 o 
  -9   2   8      337.03      275.75     86.29 o 
  -8   2   8      545.31      497.80    151.89 o 
  -7   2   8      408.57      397.41     49.17 o 
  -6   2   8       23.11       39.53     34.46 o 
  -5   2   8     3224.75     3192.64     86.69 o 
  -4   2   8     7827.54     7869.20    140.85 o 
  -3   2   8     1530.93     1524.80     57.58 o 
  -2   2   8      302.87      249.41     34.12 o 
  -1   2   8      102.28       26.88     24.07 o 
   0   2   8      776.87      771.35     43.62 o 
   1   2   8    11154.19    10608.47    155.93 o 
   2   2   8      151.14      253.56     40.11 o 
   3   2   8    12096.87    11203.62    250.33 o 
   4   2   8     4213.90     4069.91    212.89 o 
   5   2   8       80.13       70.19     47.97 o 
   6   2   8        5.43       43.61    112.08 o 
   7   2   8     1324.69     1321.14    117.18 o 
   8   2   8      934.46     1196.61    107.02 o 
   9   2   8        5.16      -51.66     51.66 o 
  10   2   8      297.31      348.94     86.61 o 
 -10   3   8     1210.42     1316.75    135.08 o 
  -9   3   8       88.71      -57.77     58.35 o 
  -8   3   8      196.36      166.91     84.17 o 
  -7   3   8     2517.80     2541.73     85.06 o 
  -6   3   8      588.23      605.88     52.63 o 
  -5   3   8     2396.72     2423.59     75.94 o 
  -4   3   8     2163.85     2089.55     70.64 o 
  -3   3   8     4877.52     4743.33    100.03 o 
  -2   3   8    13016.04    12639.84    187.18 o 
  -1   3   8     3714.96     3496.98     80.23 o 
   0   3   8     7381.72     7214.20    121.81 o 
   1   3   8        1.91       -7.80     21.80 o 
   2   3   8     6084.39     5465.66    117.74 o 
   3   3   8     2005.28     1954.73     94.25 o 
   4   3   8       17.15      -12.47     40.13 o 
   5   3   8       89.69        4.02     49.00 o 
   6   3   8      124.16      136.61     56.07 o 
   7   3   8     3000.17     2839.88    125.93 o 
   8   3   8     1756.93     1848.13    109.45 o 
   9   3   8      485.03      553.34     87.96 o 
  10   3   8      748.48      673.49    111.02 o 
 -10   4   8        0.99       30.57     67.78 o 
  -9   4   8       71.68      -16.23     62.69 o 
  -8   4   8       20.58       16.40     58.39 o 
  -7   4   8     1849.48     1784.40     72.76 o 
  -6   4   8     1373.80     1498.27     65.37 o 
  -5   4   8     3346.66     3239.62    103.09 o 
  -4   4   8       22.19      -22.31     22.31 o 
  -3   4   8        1.82      -22.63     22.63 o 
  -2   4   8     1641.87     1656.36     80.37 o 
  -1   4   8     9977.12     9378.48    195.24 o 
   0   4   8      250.97      249.28     31.30 o 
   1   4   8     8028.65     7760.83    120.46 o 
   2   4   8     1459.80     1428.69    100.87 o 
   3   4   8      156.37       60.91     42.97 o 
   4   4   8       13.93      -13.02     41.93 o 
   5   4   8    10181.41    10360.13    347.15 o 
   6   4   8     1777.91     1730.11     98.48 o 
   7   4   8      790.32      943.21     90.73 o 
   8   4   8      873.03      829.01     95.36 o 
   9   4   8      506.73      617.08     90.35 o 
  10   4   8        0.10      -64.64     64.64 o 
 -10   5   8      495.61      397.45     72.31 o 
  -9   5   8        0.09      -57.59     57.59 o 
  -8   5   8      221.27      174.97     67.72 o 
  -7   5   8     1178.17     1363.09     69.54 o 
  -6   5   8      356.36      400.94     47.28 o 
  -5   5   8      980.90      953.64     53.36 o 
  -4   5   8      258.79      242.98     34.26 o 
  -3   5   8     1267.96     1262.74     54.39 o 
  -2   5   8     6676.57     6692.54    121.59 o 
  -1   5   8     8595.13     8494.45    119.88 o 
   0   5   8       59.90       14.04     15.71 o 
   1   5   8      282.76      255.00     24.53 o 
   2   5   8    27026.85    26029.96    376.34 o 
   3   5   8        1.18       31.51     27.99 o 
   4   5   8      976.97     1080.02     81.13 o 
   5   5   8     2048.72     1998.36    104.17 o 
   6   5   8      220.53      226.48    109.86 o 
   7   5   8      691.59      908.75    147.43 o 
   8   5   8     1118.60     1450.23    109.51 o 
   9   5   8      144.97      121.86     65.65 o 
  10   5   8      316.21      283.18     81.54 o 
 -10   6   8       36.32      -12.05     80.27 o 
  -9   6   8      301.12      242.97     66.54 o 
  -8   6   8     3376.01     3490.49    130.37 o 
  -7   6   8     1755.18     1555.51     86.38 o 
  -6   6   8      488.21      395.82     45.71 o 
  -5   6   8        4.63      -26.38     26.38 o 
  -4   6   8     8020.37     8024.30    142.78 o 
  -3   6   8     4426.36     4391.68     96.74 o 
  -2   6   8      764.69      720.14     47.64 o 
  -1   6   8     2579.30     2486.53     73.33 o 
   0   6   8      134.43       99.16     18.64 o 
   1   6   8     1513.17     1287.79     41.45 o 
   2   6   8     2142.10     2355.89     78.55 o 
   3   6   8     2549.42     2427.98     89.50 o 
   4   6   8     4229.08     4081.83    323.80 o 
   5   6   8      174.67       97.00     55.25 o 
   6   6   8       12.16      -43.61     43.61 o 
   7   6   8     1119.63     1157.11     98.99 o 
   8   6   8     2096.56     1998.05    115.34 o 
   9   6   8        0.90      -29.44     56.81 o 
  10   6   8      629.74      850.35    107.48 o 
 -10   7   8      155.57       89.10     57.12 o 
  -9   7   8      800.43      845.78     89.07 o 
  -8   7   8       35.59       49.44     51.77 o 
  -7   7   8      212.45      268.67     47.04 o 
  -6   7   8       33.00       23.80     27.74 o 
  -5   7   8       54.47       21.11     23.87 o 
  -4   7   8       22.20      -21.90     21.90 o 
  -3   7   8      815.54      856.38     47.66 o 
  -2   7   8     2752.65     2849.95     65.99 o 
  -1   7   8     4673.87     4410.31     70.45 o 
   0   7   8     3289.82     3004.62     55.12 o 
   1   7   8     2500.72     2274.70     53.95 o 
   2   7   8     4072.26     4132.63     95.40 o 
   3   7   8     4145.07     3993.79    102.00 o 
   4   7   8     6882.67     7152.40    266.91 o 
   5   7   8       31.78      -34.92     44.73 o 
   6   7   8     1242.27     1271.95     88.88 o 
   7   7   8      773.75      872.98     95.00 o 
   8   7   8      395.63      496.06     85.62 o 
   9   7   8      629.59      776.52     96.30 o 
  10   7   8       40.30      111.38     72.28 o 
 -10   8   8       92.37      -16.49     51.98 o 
  -9   8   8       62.58       99.96     55.25 o 
  -8   8   8       10.68      -16.42     48.15 o 
  -7   8   8      136.60       94.74     44.43 o 
  -6   8   8     5602.45     5717.99    128.25 o 
  -5   8   8       68.70       25.74     25.50 o 
  -4   8   8      397.22      266.91     32.81 o 
  -3   8   8       95.55       93.09     30.75 o 
  -2   8   8    11062.54    11507.61    154.85 o 
  -1   8   8     1080.54      995.83     35.48 o 
   0   8   8     2742.59     2779.31     78.77 o 
   1   8   8      177.99      165.64     25.28 o 
   2   8   8      199.43      233.08     32.81 o 
   3   8   8       56.37       38.29     27.74 o 
   4   8   8        1.97      117.58     53.38 o 
   5   8   8     2614.98     2626.72    129.26 o 
   6   8   8     3894.42     3799.83    431.31 o 
   7   8   8       66.12      -23.30     73.03 o 
   8   8   8        0.29      -33.23     49.49 o 
   9   8   8      254.63      321.05    136.29 o 
  10   8   8      536.86      657.02    138.41 o 
 -10   9   8        0.17      -24.96     49.78 o 
  -9   9   8     1139.69     1325.84    100.69 o 
  -8   9   8     2651.96     2647.60    143.11 o 
  -7   9   8      140.64      107.95     41.40 o 
  -6   9   8       75.00       62.90     35.74 o 
  -5   9   8      847.84      856.10     58.07 o 
  -4   9   8      353.60      291.76     33.03 o 
  -3   9   8     7372.28     7194.85    115.64 o 
  -2   9   8      613.91      680.64     42.95 o 
  -1   9   8     1033.97      933.90     43.45 o 
   0   9   8     7081.04     6672.56    103.74 o 
   1   9   8     4671.56     4348.70     78.71 o 
   2   9   8      274.09      261.36     33.88 o 
   3   9   8     1841.48     1783.96     63.35 o 
   4   9   8     7889.17     7703.10    297.45 o 
   5   9   8     1539.29     1315.70     97.16 o 
   6   9   8     1616.57     1515.68     96.19 o 
   7   9   8       11.55        6.18     49.63 o 
   8   9   8       34.94      113.83     63.56 o 
   9   9   8     1737.61     1690.86    236.30 o 
  10   9   8      297.53      285.84     79.24 o 
 -10  10   8       25.78       -9.74     50.08 o 
  -9  10   8      962.59     1061.54     93.32 o 
  -8  10   8      196.62      269.73     61.75 o 
  -7  10   8     1147.22     1227.13     94.13 o 
  -6  10   8        0.21      -30.99     30.99 o 
  -5  10   8     1771.29     1888.24     71.42 o 
  -4  10   8      348.92      334.24     34.34 o 
  -3  10   8    11131.73    10890.24    152.83 o 
  -2  10   8      800.00      999.43     55.24 o 
  -1  10   8     3123.61     3028.66     66.25 o 
   0  10   8     1059.21     1067.49     41.32 o 
   1  10   8      779.28      735.46     60.96 o 
   2  10   8      104.97       99.01     29.94 o 
   3  10   8     9310.73     9570.06    184.71 o 
   4  10   8       39.38       21.74     31.73 o 
   5  10   8      301.80      260.86     50.17 o 
   6  10   8       47.48        8.11     40.37 o 
   7  10   8     2912.36     2587.24    102.98 o 
   8  10   8      116.72       57.25     47.34 o 
   9  10   8       82.77      119.99     99.89 o 
  10  10   8        7.02       34.09     58.82 o 
 -10  11   8      260.06      229.27     79.82 o 
  -9  11   8      272.99      317.24     63.34 o 
  -8  11   8      609.62      664.19     82.75 o 
  -7  11   8      836.02      813.82    110.10 o 
  -6  11   8        3.41      -29.74     29.74 o 
  -5  11   8     2307.61     2311.94     78.49 o 
  -4  11   8     2096.17     2003.47     82.96 o 
  -3  11   8      779.37      900.14     52.44 o 
  -2  11   8     1691.08     1640.11     60.43 o 
  -1  11   8      534.16      524.71     37.63 o 
   0  11   8     3514.32     3533.13     72.10 o 
   1  11   8     1180.42     1194.72     43.94 o 
   2  11   8     2395.28     2332.42     82.72 o 
   3  11   8     1618.86     1643.55    111.04 o 
   4  11   8     1067.17     1189.57     61.71 o 
   5  11   8      593.64      659.13     68.55 o 
   6  11   8      154.08      133.51     48.14 o 
   7  11   8      302.40      396.73     70.04 o 
   8  11   8       25.28       -4.27     43.80 o 
   9  11   8      690.18      734.21    216.53 o 
  -9  12   8       12.79      -31.51     60.51 o 
  -8  12   8        4.26       -0.41     59.21 o 
  -7  12   8      784.25      764.05     99.07 o 
  -6  12   8     1702.99     1627.59     84.65 o 
  -5  12   8     3553.44     3407.24    114.57 o 
  -4  12   8      170.89      172.34     45.76 o 
  -3  12   8       44.61       23.48     36.28 o 
  -2  12   8     1862.72     1978.21     65.46 o 
  -1  12   8     3145.48     3189.37     70.48 o 
   0  12   8      891.51      886.49     42.49 o 
   1  12   8     7076.26     6858.81    132.63 o 
   2  12   8       12.14       -0.27     27.22 o 
   3  12   8        5.67      -27.40     27.40 o 
   4  12   8       25.36      -27.28     31.65 o 
   5  12   8     5240.41     5162.77    203.93 o 
   6  12   8      189.62      197.16     52.87 o 
   7  12   8       43.56       46.01     46.79 o 
   8  12   8       19.88      -26.50     66.66 o 
   9  12   8       90.69      -18.21     58.97 o 
  -9  13   8      255.74      196.16     93.30 o 
  -8  13   8       54.44       54.09     74.19 o 
  -7  13   8      873.90      880.25    142.55 o 
  -6  13   8      259.40      274.78     79.67 o 
  -5  13   8      629.53      716.65     96.98 o 
  -4  13   8       22.90       59.55     43.14 o 
  -3  13   8      516.55      555.12     60.15 o 
  -2  13   8     2196.76     2041.92     67.08 o 
  -1  13   8     2695.55     2558.04     64.11 o 
   0  13   8      426.82      429.44     36.28 o 
   1  13   8     1986.27     2072.58     67.34 o 
   2  13   8     3473.09     3304.87    115.44 o 
   3  13   8      657.25      646.43     62.50 o 
   4  13   8     1366.92     1258.11     59.91 o 
   5  13   8      102.61      168.06     51.74 o 
   6  13   8     1414.78     1435.35     80.11 o 
   7  13   8     1551.86     1465.06    108.30 o 
   8  13   8      212.80      176.73     66.41 o 
   9  13   8       49.78       90.60     65.19 o 
  -9  14   8       47.94       -8.48     65.60 o 
  -8  14   8      537.81      530.15     92.48 o 
  -7  14   8        0.13      -56.15     56.15 o 
  -6  14   8       24.41      -31.97     41.40 o 
  -5  14   8       63.57       11.73     40.15 o 
  -4  14   8     8513.97     9016.73    195.46 o 
  -3  14   8      131.86       96.68     39.57 o 
  -2  14   8        1.12      -30.73     30.73 o 
  -1  14   8      183.99      249.82     37.76 o 
   0  14   8     2636.31     2532.10     64.35 o 
   1  14   8      473.20      538.90     54.91 o 
   2  14   8      249.76      269.50     41.52 o 
   3  14   8        0.21      -28.33     30.09 o 
   4  14   8     2801.51     2883.15    156.09 o 
   5  14   8      222.92      278.17     57.86 o 
   6  14   8      312.20      446.68     93.98 o 
   7  14   8       25.67       25.14     59.71 o 
   8  14   8     2100.99     2102.57    318.90 o 
   9  14   8       12.20      -23.75     92.67 o 
  -9  15   8      103.36       -4.99     68.21 o 
  -8  15   8        9.68      -50.03     50.03 o 
  -7  15   8      538.92      427.41     83.72 o 
  -6  15   8       80.31       24.82     43.56 o 
  -5  15   8      113.56      139.19     49.62 o 
  -4  15   8        8.19       99.05     45.41 o 
  -3  15   8      229.04      163.79     44.14 o 
  -2  15   8      947.50      915.16     68.03 o 
  -1  15   8     3345.27     3424.75     86.64 o 
   0  15   8      989.54     1044.07     49.26 o 
   1  15   8     2960.19     2965.27     91.08 o 
   2  15   8     4394.09     4297.41    122.06 o 
   3  15   8       49.56       -0.17     31.53 o 
   4  15   8     1246.40     1255.35     64.82 o 
   5  15   8      353.09      389.52     85.42 o 
   6  15   8      662.57      773.99     91.94 o 
   7  15   8      636.91      785.56     96.37 o 
   8  15   8        7.95       81.69     63.14 o 
   9  15   8       53.18      -39.27     61.91 o 
  -8  16   8        0.67      -53.65     54.71 o 
  -7  16   8      541.89      634.43     98.55 o 
  -6  16   8     1624.12     1656.84     89.28 o 
  -5  16   8      596.89      785.11    122.90 o 
  -4  16   8      225.66      252.93     55.91 o 
  -3  16   8      169.55      122.74     43.18 o 
  -2  16   8     1266.02     1191.20     67.57 o 
  -1  16   8     1704.16     1769.58     65.47 o 
   0  16   8        3.66       -3.30     27.64 o 
   1  16   8     5772.11     5882.93    119.74 o 
   2  16   8      423.28      452.26     54.57 o 
   3  16   8       11.74      -29.80     29.80 o 
   4  16   8      297.50      284.87     44.94 o 
   5  16   8     4219.69     4467.70    187.03 o 
   6  16   8     2008.39     1886.97    305.86 o 
   7  16   8       23.30       14.69     61.31 o 
   8  16   8      245.16       94.23     66.32 o 
  -8  17   8      154.75      161.14     73.08 o 
  -7  17   8      287.69      275.30     82.04 o 
  -6  17   8       23.67       74.39     66.64 o 
  -5  17   8     1471.99     1371.11     81.09 o 
  -4  17   8      579.45      696.73     78.16 o 
  -3  17   8     2291.32     2141.91     89.96 o 
  -2  17   8      112.62       56.61     38.82 o 
  -1  17   8      226.75      140.15     37.14 o 
   0  17   8     1950.12     1810.19     67.85 o 
   1  17   8      489.93      665.68     53.44 o 
   2  17   8        8.07       -2.86     32.27 o 
   3  17   8      260.99      303.61     58.26 o 
   4  17   8      236.33      170.18     55.92 o 
   5  17   8      314.10      476.37     80.71 o 
   6  17   8        2.43       19.86     59.95 o 
   7  17   8      831.89      820.41     99.66 o 
   8  17   8       86.65       90.35     68.14 o 
  -8  18   8        5.59      -55.81     55.81 o 
  -7  18   8      123.65       35.67    117.71 o 
  -6  18   8      277.22      186.31     99.88 o 
  -5  18   8      599.92      632.77     73.10 o 
  -4  18   8      389.57      414.04     62.39 o 
  -3  18   8     1821.91     1853.84     86.34 o 
  -2  18   8        0.35      -31.39     31.39 o 
  -1  18   8      125.20       29.56     38.84 o 
   0  18   8      205.88      243.68     42.30 o 
   1  18   8     2073.19     2166.22     87.96 o 
   2  18   8       83.09       26.84     34.14 o 
   3  18   8     4238.04     4428.96    172.67 o 
   4  18   8       68.35      -28.69     43.89 o 
   5  18   8      195.01      164.67     68.43 o 
   6  18   8       98.15      111.10     62.74 o 
   7  18   8      676.09      635.68     93.01 o 
   8  18   8       69.52        8.62     60.08 o 
  -7  19   8       77.93       19.23     61.30 o 
  -6  19   8        0.31      -19.56     60.92 o 
  -5  19   8      163.84      145.39     53.94 o 
  -4  19   8       81.47       28.28     45.12 o 
  -3  19   8     1270.25     1281.00     76.46 o 
  -2  19   8      493.27      476.97     60.12 o 
  -1  19   8      111.59       -0.52     38.20 o 
   0  19   8     5162.70     5035.15    157.99 o 
   1  19   8     1276.92     1395.39     76.38 o 
   2  19   8        1.63      -26.50     33.06 o 
   3  19   8       19.74       65.40     43.70 o 
   4  19   8      739.71      753.04    135.36 o 
   5  19   8       29.41        6.79     42.26 o 
   6  19   8      239.49      192.22     70.35 o 
   7  19   8        1.64       22.36     62.84 o 
  -7  20   8      289.47      380.30     85.54 o 
  -6  20   8     1534.37     1517.74    113.98 o 
  -5  20   8       38.84        1.14     45.37 o 
  -4  20   8      109.16       28.98     44.52 o 
  -3  20   8       95.02       36.99     42.55 o 
  -2  20   8     1662.46     1633.25     81.93 o 
  -1  20   8      391.54      409.68     55.10 o 
   0  20   8        0.49       14.77     39.39 o 
   1  20   8      523.12      565.97     79.35 o 
   2  20   8        1.76      -38.75     38.75 o 
   3  20   8       71.60       55.49     46.89 o 
   4  20   8       76.41       56.67     45.55 o 
   5  20   8      389.36      480.08     73.78 o 
   6  20   8     1277.10     1227.13    272.68 o 
   7  20   8        0.60      -61.43     61.43 o 
  -7  21   8      233.68      249.72     94.78 o 
  -6  21   8       21.03        4.96     60.90 o 
  -5  21   8      200.74      185.49     72.78 o 
  -4  21   8      194.53      155.09     52.69 o 
  -3  21   8      139.16       60.49     48.22 o 
  -2  21   8      786.72      882.78     74.61 o 
  -1  21   8      801.63      841.50     71.01 o 
   0  21   8     1003.35     1155.20     81.49 o 
   1  21   8     1321.44     1276.68     75.50 o 
   2  21   8     1290.91     1455.86    101.55 o 
   3  21   8      182.60      138.36     63.24 o 
   4  21   8      399.11      388.70    114.33 o 
   5  21   8       60.53       25.86     44.75 o 
   6  21   8      120.49       75.87    120.26 o 
  -6  22   8       52.77       15.57     62.28 o 
  -5  22   8      255.54      208.76    108.48 o 
  -4  22   8     2175.31     1974.92     97.20 o 
  -3  22   8       35.45      -38.71     38.71 o 
  -2  22   8       65.57       -6.69     43.82 o 
  -1  22   8       59.96       13.97     42.45 o 
   0  22   8        1.57       -8.64     40.87 o 
   1  22   8      401.96      287.03     71.02 o 
   2  22   8      337.02      374.66    181.19 o 
   3  22   8      721.96      928.79    100.93 o 
   4  22   8     1310.70     1483.97    115.29 o 
   5  22   8       22.67       15.96     47.93 o 
   6  22   8       17.00      -28.29     62.45 o 
  -6  23   8       64.40      -13.74     64.46 o 
  -5  23   8      137.13       12.22     63.91 o 
  -4  23   8        0.55        3.40     67.40 o 
  -3  23   8       96.27       61.85     50.94 o 
  -2  23   8      690.62      840.27     77.48 o 
  -1  23   8      845.51      944.33     77.65 o 
   0  23   8       62.72       31.03     45.47 o 
   1  23   8      104.60       94.39     59.80 o 
   2  23   8      622.99      779.50    123.13 o 
   3  23   8      277.80      333.53    155.92 o 
   4  23   8       72.43       42.08     60.84 o 
   5  23   8      116.91      138.02     74.69 o 
  -5  24   8      187.75      245.20     80.74 o 
  -4  24   8      103.71       52.60     65.49 o 
  -3  24   8       21.69        4.45     46.82 o 
  -2  24   8       88.06       51.30     46.56 o 
  -1  24   8      324.59      360.10     60.25 o 
   0  24   8        1.15        4.73     58.51 o 
   1  24   8      800.85      824.62     99.48 o 
   2  24   8       47.30       21.13     69.95 o 
   3  24   8      221.90      219.87     75.21 o 
   4  24   8       20.37        1.95     61.11 o 
   5  24   8      877.57     1104.17    315.03 o 
  -4  25   8       25.53      -55.00     55.00 o 
  -3  25   8      262.64      309.05     62.50 o 
  -2  25   8      418.25      426.13    131.46 o 
  -1  25   8      422.04      536.22    131.62 o 
   0  25   8      206.17      180.87     97.01 o 
   1  25   8       22.35       -0.87     65.91 o 
   2  25   8      434.55      498.97    169.19 o 
   3  25   8       13.67       50.12     68.21 o 
   4  25   8        0.39        6.76     63.84 o 
  -3  26   8      642.76      590.82     95.35 o 
  -2  26   8       29.54      -60.29     60.29 o 
  -1  26   8       53.65      -12.31     88.95 o 
   0  26   8       15.98       60.50     91.28 o 
   1  26   8       57.89        7.85     66.34 o 
   2  26   8       75.88      -28.15     60.52 o 
   3  26   8      596.94      580.67     95.09 o 
  -2  27   8       30.36       43.99     68.45 o 
  -1  27   8       24.81      126.95    101.90 o 
   0  27   8      433.71      418.00    127.59 o 
   1  27   8      150.93       19.79     64.10 o 
   2  27   8       26.22      -64.10     64.10 o 
  -9   0   9        6.49      -35.87     82.38 o 
  -7   0   9      937.77      949.00     96.30 o 
  -5   0   9      934.76     1044.39     84.51 o 
  -3   0   9      449.05      347.85     55.42 o 
  -1   0   9    10255.82    10059.25    228.76 o 
   1   0   9    14527.79    14008.00    278.33 o 
   3   0   9      760.46      678.03    105.30 o 
   5   0   9    10500.76    10338.59    359.35 o 
   7   0   9      408.45      457.48    112.94 o 
   9   0   9      293.70      424.79    128.65 o 
 -10   1   9      899.57      993.94    122.80 o 
  -9   1   9        0.36      -61.33     61.33 o 
  -8   1   9      164.13      114.40     50.65 o 
  -7   1   9     2122.62     1974.88     79.62 o 
  -6   1   9      844.22      946.85     65.53 o 
  -5   1   9     3969.39     3825.01     99.53 o 
  -4   1   9      961.74     1130.41     58.39 o 
  -3   1   9      516.17      542.05     45.93 o 
  -2   1   9     6925.70     6753.74    158.36 o 
  -1   1   9     8803.13     8766.83    147.14 o 
   0   1   9     1902.04     1664.31     56.71 o 
   1   1   9      122.14      114.90     30.15 o 
   2   1   9     4617.04     4506.77    149.48 o 
   3   1   9        4.18       19.36     42.64 o 
   4   1   9      236.61      165.11     55.75 o 
   5   1   9        0.39        4.87     52.97 o 
   6   1   9        1.53      -19.65     51.63 o 
   7   1   9     3015.72     2956.21    172.78 o 
   8   1   9     1824.95     1952.79    119.59 o 
   9   1   9      194.60      153.72     76.83 o 
  10   1   9      104.10       68.71     75.50 o 
 -10   2   9       47.56      -20.51     64.67 o 
  -9   2   9      630.71      491.86     98.55 o 
  -8   2   9      469.62      440.22     67.94 o 
  -7   2   9       90.67       47.66     37.87 o 
  -6   2   9        1.82      -20.11     34.95 o 
  -5   2   9     1267.84     1192.30     59.80 o 
  -4   2   9     6587.48     6958.63    135.51 o 
  -3   2   9     1593.90     1585.05     60.34 o 
  -2   2   9      175.26      145.46     32.63 o 
  -1   2   9      583.84      610.77     46.50 o 
   0   2   9     2984.67     2685.54     70.86 o 
   1   2   9      207.90      191.38     41.64 o 
   2   2   9     1556.98     1521.87     93.30 o 
   3   2   9     5198.97     5171.83    245.37 o 
   4   2   9      581.97      631.28     76.94 o 
   5   2   9       78.06       46.34     57.25 o 
   6   2   9        7.56      -11.38     53.07 o 
   7   2   9      882.26     1188.83    118.34 o 
   8   2   9     1992.48     1930.49    118.01 o 
   9   2   9       38.86        6.64     70.69 o 
  10   2   9       56.61       -7.44     69.50 o 
 -10   3   9      266.80      188.11    135.01 o 
  -9   3   9      498.97      369.77     91.05 o 
  -8   3   9      268.91      277.89     79.75 o 
  -7   3   9       61.47        9.01     35.80 o 
  -6   3   9      804.07      986.71     63.73 o 
  -5   3   9      833.68      872.44     60.16 o 
  -4   3   9      234.31      280.67     44.70 o 
  -3   3   9     5509.45     5591.35    115.26 o 
  -2   3   9       52.27       23.32     26.55 o 
  -1   3   9     3397.08     3226.95     80.69 o 
   0   3   9     3431.12     3269.44     97.18 o 
   1   3   9     3472.54     3256.83    139.97 o 
   2   3   9     4693.50     4371.06    225.20 o 
   3   3   9     1132.39     1172.83     90.12 o 
   4   3   9     2813.81     2573.78    115.55 o 
   5   3   9      370.61      228.04     66.98 o 
   6   3   9     2726.68     2604.13    185.30 o 
   7   3   9     1088.66     1304.33    103.39 o 
   8   3   9      807.16     1056.65    108.65 o 
   9   3   9      580.21      576.70     91.06 o 
  10   3   9      152.58       64.79     77.27 o 
 -10   4   9      120.91       18.69     79.62 o 
  -9   4   9       16.89      -22.86     69.46 o 
  -8   4   9      184.59      148.10     70.15 o 
  -7   4   9       20.21      -32.68     32.68 o 
  -6   4   9     9098.93     9439.19    173.32 o 
  -5   4   9       84.03      133.80     43.08 o 
  -4   4   9      155.59       58.25     30.14 o 
  -3   4   9       14.03       22.32     27.58 o 
  -2   4   9     6672.30     6690.52    125.25 o 
  -1   4   9     1099.64     1082.16     63.42 o 
   0   4   9     3594.31     3499.76     99.48 o 
   1   4   9     1684.65     1524.15     66.10 o 
   2   4   9      839.09      776.06     52.85 o 
   3   4   9     1567.41     1332.68     87.93 o 
   4   4   9     1367.62     1607.55     98.44 o 
   5   4   9      154.96      160.68     58.43 o 
   6   4   9     3580.95     3364.63    260.01 o 
   7   4   9       27.02       20.43     57.47 o 
   8   4   9       68.67        0.26     62.43 o 
   9   4   9       53.39       64.64     66.22 o 
  10   4   9      517.42      402.80     91.27 o 
 -10   5   9        2.20      -53.84     53.84 o 
  -9   5   9      837.65      927.78    118.28 o 
  -8   5   9     1839.29     1796.29    132.46 o 
  -7   5   9      628.08      527.23     55.27 o 
  -6   5   9       18.11       67.38     36.09 o 
  -5   5   9      892.75      987.23     60.45 o 
  -4   5   9      167.26      126.62     34.33 o 
  -3   5   9     2921.93     2894.54     82.60 o 
  -2   5   9      145.56      133.18     32.13 o 
  -1   5   9     3196.82     3024.51     78.09 o 
   0   5   9     5300.95     5029.64     85.24 o 
   1   5   9     4427.87     4475.46    112.78 o 
   2   5   9     2054.02     1875.45    128.80 o 
   3   5   9     2682.99     2377.27    114.94 o 
   4   5   9     5905.23     5563.46    172.90 o 
   5   5   9      123.28       65.37     54.40 o 
   6   5   9     1962.58     2220.14    212.44 o 
   7   5   9      119.63      177.47     72.08 o 
   8   5   9       41.97      -53.88     58.45 o 
   9   5   9     1518.49     1664.52    130.83 o 
  10   5   9      164.54      227.95    154.97 o 
 -10   6   9       30.41        0.83     55.96 o 
  -9   6   9     1147.59     1413.83    110.75 o 
  -8   6   9      311.91      421.45     70.79 o 
  -7   6   9      230.69      191.47     58.29 o 
  -6   6   9      953.88      931.96     63.94 o 
  -5   6   9     3927.10     3865.82    110.84 o 
  -4   6   9     3077.08     3083.31     85.99 o 
  -3   6   9     1801.09     1805.86     66.18 o 
  -2   6   9       17.23        4.43     26.72 o 
  -1   6   9     1230.49     1148.24     43.90 o 
   0   6   9       16.78      -17.37     17.37 o 
   1   6   9      890.79      788.05     44.28 o 
   2   6   9      488.26      544.61     53.00 o 
   3   6   9    13548.14    13451.53    298.84 o 
   4   6   9     2070.81     2026.36    107.61 o 
   5   6   9       18.78       35.62     52.74 o 
   6   6   9        7.84       -4.23     50.09 o 
   7   6   9     2280.62     2091.89    118.28 o 
   8   6   9       64.41       63.22     66.13 o 
   9   6   9       38.47       78.78     72.26 o 
 -10   7   9      277.99      172.24     65.79 o 
  -9   7   9       31.21        1.82     54.05 o 
  -8   7   9      265.78      230.84     64.19 o 
  -7   7   9      396.08      419.35     56.29 o 
  -6   7   9       29.57       13.38     32.59 o 
  -5   7   9      940.17     1124.58     56.58 o 
  -4   7   9     1736.39     1713.75     57.80 o 
  -3   7   9     6948.69     7079.52    117.78 o 
  -2   7   9     3810.86     3550.14     76.85 o 
  -1   7   9     3442.73     3281.95     71.10 o 
   0   7   9     3341.99     3263.50     60.54 o 
   1   7   9     1996.92     1753.89     59.47 o 
   2   7   9     3302.48     3077.35     79.85 o 
   3   7   9      389.20      369.91     67.07 o 
   4   7   9       94.00       91.32     54.65 o 
   5   7   9      131.57      112.05     59.05 o 
   6   7   9      271.09      159.57     88.00 o 
   7   7   9       95.33       57.84     65.61 o 
   8   7   9      262.15      248.86     78.47 o 
   9   7   9      410.24      499.07     94.50 o 
 -10   8   9       17.35        6.64     56.69 o 
  -9   8   9      164.89      135.17     60.81 o 
  -8   8   9      111.87      172.73     60.88 o 
  -7   8   9     3317.19     3404.28    105.71 o 
  -6   8   9      664.87      770.49     63.86 o 
  -5   8   9     2022.94     2033.61     87.65 o 
  -4   8   9       84.81       74.48     28.37 o 
  -3   8   9       50.07       67.81     41.98 o 
  -2   8   9      795.38      851.05     45.16 o 
  -1   8   9      636.42      675.69     40.81 o 
   0   8   9     1064.22     1023.39     41.69 o 
   1   8   9     2994.91     3034.98     78.28 o 
   2   8   9      389.52      275.20     38.29 o 
   3   8   9       97.33       49.53     36.57 o 
   4   8   9       50.22      117.13     59.55 o 
   5   8   9     7807.76     7361.57    227.22 o 
   6   8   9      269.12      162.34     63.13 o 
   7   8   9       20.30      -51.05     55.62 o 
   8   8   9       61.12       68.71     63.02 o 
   9   8   9      293.22      162.16     77.75 o 
  -9   9   9       99.95      147.11     59.30 o 
  -8   9   9       13.15       18.47     47.20 o 
  -7   9   9      212.52      199.73     47.29 o 
  -6   9   9      125.65      100.94     39.29 o 
  -5   9   9      536.90      604.69     54.96 o 
  -4   9   9       49.46        3.09     27.37 o 
  -3   9   9      851.75      899.47     48.55 o 
  -2   9   9     3475.35     3396.00     75.82 o 
  -1   9   9     5566.85     5670.79    113.23 o 
   0   9   9        0.41      -19.48     19.48 o 
   1   9   9      794.69      883.87     52.89 o 
   2   9   9     6168.79     5715.91    115.23 o 
   3   9   9      380.87      400.31     53.31 o 
   4   9   9     5995.81     5740.12    210.16 o 
   5   9   9      136.65      308.80     56.32 o 
   6   9   9      140.03      165.15     64.85 o 
   7   9   9      821.72      774.76     93.60 o 
   8   9   9      885.30     1092.67    153.16 o 
   9   9   9        7.89       14.40     50.28 o 
  -9  10   9        8.23       -8.78     51.14 o 
  -8  10   9     2567.76     2620.94    115.93 o 
  -7  10   9        2.62      -16.16     36.37 o 
  -6  10   9      439.35      370.14     52.58 o 
  -5  10   9      168.89      162.75     38.86 o 
  -4  10   9     5754.94     5874.78    125.06 o 
  -3  10   9      511.91      463.00     40.33 o 
  -2  10   9     1642.11     1580.78     62.23 o 
  -1  10   9      374.13      374.83     59.54 o 
   0  10   9       16.70      -15.56     23.36 o 
   1  10   9      459.36      541.05     45.04 o 
   2  10   9     2332.52     2320.74     86.87 o 
   3  10   9      137.66      114.21     33.61 o 
   4  10   9     2679.14     2826.65    153.68 o 
   5  10   9       33.79       76.27     43.64 o 
   6  10   9      225.79      181.23     67.97 o 
   7  10   9      588.63      555.59     68.83 o 
   8  10   9      788.90      719.10     79.25 o 
   9  10   9        2.50       16.79     62.16 o 
  -9  11   9      180.88      155.41     72.56 o 
  -8  11   9      210.42      196.19     60.10 o 
  -7  11   9       33.60      -23.99     39.34 o 
  -6  11   9       68.27        0.24     35.82 o 
  -5  11   9        3.28      -27.59     27.59 o 
  -4  11   9       14.04       29.62     31.55 o 
  -3  11   9       42.84       62.31     30.96 o 
  -2  11   9      118.31       94.63     33.15 o 
  -1  11   9     4576.28     4676.08    102.75 o 
   0  11   9      956.36      975.36     46.01 o 
   1  11   9     1618.22     1494.44     72.85 o 
   2  11   9     3954.27     3855.05    123.04 o 
   3  11   9      638.56      550.70     72.48 o 
   4  11   9     3281.11     3253.94    110.13 o 
   5  11   9       47.83       68.72     46.52 o 
   6  11   9     1504.20     1508.93     99.62 o 
   7  11   9      224.12      258.72     71.39 o 
   8  11   9      165.16       40.49     50.79 o 
   9  11   9      133.75      119.70     66.17 o 
  -9  12   9       96.10       19.03     67.63 o 
  -8  12   9        0.11       14.31     68.88 o 
  -7  12   9     1189.51     1438.77    101.35 o 
  -6  12   9     2285.94     2365.91    101.75 o 
  -5  12   9      381.28      350.56     56.26 o 
  -4  12   9        5.98      -37.04     37.04 o 
  -3  12   9     1876.40     1746.75     80.85 o 
  -2  12   9     3131.51     3158.24     86.26 o 
  -1  12   9      142.98      164.47     35.54 o 
   0  12   9      805.35      805.37     57.49 o 
   1  12   9      647.27      703.89     49.84 o 
   2  12   9      423.08      452.12     45.34 o 
   3  12   9       13.13      -28.05     28.05 o 
   4  12   9     1443.64     1352.50     75.20 o 
   5  12   9     4760.79     4728.96    183.03 o 
   6  12   9     2300.47     2206.63    188.10 o 
   7  12   9       22.37        5.80     47.41 o 
   8  12   9      241.92      142.08    149.24 o 
   9  12   9       72.69       78.97     68.67 o 
  -9  13   9      119.09        1.91     66.66 o 
  -8  13   9      413.17      339.18     86.20 o 
  -7  13   9       82.25       55.63     51.02 o 
  -6  13   9        8.92      -43.05     43.05 o 
  -5  13   9      371.75      327.39     58.91 o 
  -4  13   9      267.58      382.46     63.76 o 
  -3  13   9     8277.74     7953.10    186.69 o 
  -2  13   9     1286.40     1173.94     68.70 o 
  -1  13   9      388.53      317.26     41.64 o 
   0  13   9     2516.20     2555.45     75.98 o 
   1  13   9     1553.69     1509.05     96.74 o 
   2  13   9       23.68        9.60     30.36 o 
   3  13   9        1.03      -30.89     30.89 o 
   4  13   9      129.43      109.83     47.76 o 
   5  13   9      231.57      236.63     53.12 o 
   6  13   9      953.26     1252.08    153.90 o 
   7  13   9      189.92      131.17     73.98 o 
   8  13   9       88.46       20.45     59.57 o 
  -8  14   9       32.17      -24.80     92.56 o 
  -7  14   9        0.41      -52.96     52.96 o 
  -6  14   9        4.47      -42.02     42.02 o 
  -5  14   9     1045.73     1362.93     92.55 o 
  -4  14   9      254.09      197.98     51.63 o 
  -3  14   9     1403.95     1566.24     79.92 o 
  -2  14   9      424.94      362.97     59.15 o 
  -1  14   9       47.57      -21.58     29.54 o 
   0  14   9      160.03      142.70     37.48 o 
   1  14   9     1558.45     1603.51     65.06 o 
   2  14   9       12.91      -23.78     29.41 o 
   3  14   9     4606.29     4506.00    173.59 o 
   4  14   9      290.19      131.86     49.18 o 
   5  14   9        3.00      -41.06     41.06 o 
   6  14   9       61.59       58.85     55.95 o 
   7  14   9     1840.17     1713.08    161.87 o 
   8  14   9       39.71       -6.36     59.12 o 
  -8  15   9      318.79      354.64     86.78 o 
  -7  15   9      375.43      320.15     81.79 o 
  -6  15   9       31.99       29.36     47.21 o 
  -5  15   9     1181.22     1189.75     83.47 o 
  -4  15   9     1584.78     1418.31     80.64 o 
  -3  15   9     1412.10     1304.37     73.00 o 
  -2  15   9     1241.65     1276.86     88.92 o 
  -1  15   9        1.69      -33.19     33.19 o 
   0  15   9     5404.20     5254.50    114.53 o 
   1  15   9     1685.43     1688.55     95.08 o 
   2  15   9        0.09      -31.51     31.51 o 
   3  15   9        6.00       -2.06     33.00 o 
   4  15   9      666.17      571.29     74.16 o 
   5  15   9      174.47       77.30     45.75 o 
   6  15   9      438.80      714.96    176.42 o 
   7  15   9      204.56      222.80    111.02 o 
   8  15   9      287.69      296.96    129.28 o 
  -8  16   9        4.93      -60.07     60.07 o 
  -7  16   9      465.52      469.91     88.94 o 
  -6  16   9     1395.75     1549.23     94.35 o 
  -5  16   9      312.90      348.13     61.62 o 
  -4  16   9      132.88      101.94     46.65 o 
  -3  16   9        4.42       36.11     41.22 o 
  -2  16   9     1006.32     1044.92     76.05 o 
  -1  16   9      869.98      973.98     82.81 o 
   0  16   9      267.16      224.30     75.47 o 
   1  16   9     3842.43     3881.90    118.69 o 
   2  16   9      384.35      351.67     47.12 o 
   3  16   9       34.80      -31.35     31.35 o 
   4  16   9      219.46      123.99     40.63 o 
   5  16   9      777.53      843.12     92.14 o 
   6  16   9      626.33      592.01     97.75 o 
   7  16   9        4.35      -37.61     55.59 o 
   8  16   9      192.65       71.05     70.80 o 
  -8  17   9       99.52      -47.51     79.40 o 
  -7  17   9      600.57      525.95     92.19 o 
  -6  17   9      117.40       96.38     52.65 o 
  -5  17   9       93.43       35.86     47.20 o 
  -4  17   9       80.94       74.11     44.88 o 
  -3  17   9     1044.04     1150.32     83.16 o 
  -2  17   9      351.49      302.26     52.20 o 
  -1  17   9      828.44      850.69     70.55 o 
   0  17   9     1108.90     1190.44     92.07 o 
   1  17   9     1910.31     1878.10     71.82 o 
   2  17   9     1597.23     1613.96     68.76 o 
   3  17   9      111.70       37.92     38.05 o 
   4  17   9      114.32       61.56     38.17 o 
   5  17   9       72.08       27.86     55.75 o 
   6  17   9      289.49      332.11     78.32 o 
   7  17   9      260.53      217.69     76.45 o 
  -7  18   9      100.83       11.02     62.55 o 
  -6  18   9       36.50        9.08     50.10 o 
  -5  18   9       16.37       27.14     49.53 o 
  -4  18   9     3330.03     3387.65    172.99 o 
  -3  18   9        0.63      -39.03     40.35 o 
  -2  18   9       58.32       31.85     42.56 o 
  -1  18   9      117.92      113.14     45.93 o 
   0  18   9      890.39     1129.27     97.39 o 
   1  18   9      197.80      244.29     52.05 o 
   2  18   9     1873.09     1918.58     74.44 o 
   3  18   9       73.67       -0.08     35.26 o 
   4  18   9      914.81     1051.79    155.59 o 
   5  18   9       17.79      -48.11     56.30 o 
   6  18   9      199.99      102.58     71.45 o 
   7  18   9       74.92       26.42     64.42 o 
  -7  19   9      381.58      305.61     82.06 o 
  -6  19   9      201.18      137.28     72.28 o 
  -5  19   9      387.10      393.42     77.89 o 
  -4  19   9      732.30      820.31     87.08 o 
  -3  19   9      117.82       14.66     42.80 o 
  -2  19   9      777.64      931.28     76.39 o 
  -1  19   9     1456.80     1364.06     97.65 o 
   0  19   9       27.62       31.22     53.15 o 
   1  19   9      260.78      321.23     84.25 o 
   2  19   9      629.62      812.85    101.52 o 
   3  19   9      177.74      255.47     45.29 o 
   4  19   9      667.70      781.01     95.72 o 
   5  19   9       10.14      -28.81     54.92 o 
   6  19   9      117.14       24.76     62.66 o 
   7  19   9      659.57      534.93     94.23 o 
  -6  20   9      263.34      292.65     77.81 o 
  -5  20   9       46.06      109.17     51.02 o 
  -4  20   9       22.24      -29.04     47.31 o 
  -3  20   9       15.57      -40.51     40.51 o 
  -2  20   9      494.91      484.90     62.94 o 
  -1  20   9      422.90      544.56     83.03 o 
   0  20   9       16.99       28.32     54.65 o 
   1  20   9     2370.27     2442.95     99.48 o 
   2  20   9       12.28       16.79     44.53 o 
   3  20   9      221.62      167.22     65.37 o 
   4  20   9       74.11      110.61     49.08 o 
   5  20   9     1076.38     1329.28    139.68 o 
   6  20   9       68.06       32.99     68.67 o 
  -6  21   9        4.45       12.27     66.83 o 
  -5  21   9      347.52      279.40     64.08 o 
  -4  21   9       16.63      -38.86     43.57 o 
  -3  21   9      477.89      463.88     65.72 o 
  -2  21   9      147.67      177.70     55.03 o 
  -1  21   9      300.45      289.79     78.01 o 
   0  21   9      333.75      298.12     70.63 o 
   1  21   9      447.72      490.31     62.25 o 
   2  21   9      390.92      377.51    124.82 o 
   3  21   9        8.54       69.95     62.51 o 
   4  21   9       74.72       55.40     49.67 o 
   5  21   9      263.92      214.94     74.75 o 
   6  21   9       43.79       31.16     71.30 o 
  -5  22   9      322.39      263.19     63.68 o 
  -4  22   9      173.44      161.91     57.60 o 
  -3  22   9      561.13      610.79     76.24 o 
  -2  22   9        0.45      -17.28     42.89 o 
  -1  22   9      476.09      613.73     85.08 o 
   0  22   9        0.63       55.93     66.13 o 
   1  22   9       20.99      -19.44     54.57 o 
   2  22   9      285.02      384.53    107.31 o 
   3  22   9     2042.43     2113.94    124.10 o 
   4  22   9       19.66        6.48     57.78 o 
   5  22   9       13.69      -62.00     62.00 o 
  -5  23   9       40.96      -57.37     57.37 o 
  -4  23   9       16.38      -46.09     46.09 o 
  -3  23   9      543.11      612.52     91.95 o 
  -2  23   9       22.51       10.56     47.85 o 
  -1  23   9        0.55      -32.34     54.67 o 
   0  23   9      932.96     1299.04    110.67 o 
   1  23   9      396.90      402.26    154.01 o 
   2  23   9        2.55      -15.11     55.76 o 
   3  23   9      171.37      287.34     79.66 o 
   4  23   9      510.69      624.58    106.57 o 
  -4  24   9        4.60      -52.25     52.25 o 
  -3  24   9       82.52       86.98     86.05 o 
  -2  24   9     1050.65     1261.64    118.04 o 
  -1  24   9        0.07       28.16     54.53 o 
   0  24   9      446.44      597.37    130.56 o 
   1  24   9       12.08       43.94     83.43 o 
   2  24   9        5.78      -41.99     75.79 o 
   3  24   9       14.84      -56.71     87.78 o 
   4  24   9      212.17      408.28    213.88 o 
  -3  25   9      318.07      267.35     63.76 o 
  -2  25   9       18.31       -3.69     62.96 o 
  -1  25   9      187.00      269.18    116.76 o 
   0  25   9      222.04      189.99    109.75 o 
   1  25   9      287.66      191.48    101.05 o 
   2  25   9      137.58      141.76    109.54 o 
   3  25   9        5.47      -56.97     62.35 o 
  -1  26   9      147.10       92.13     93.83 o 
   0  26   9      101.13      224.16    115.91 o 
   1  26   9        0.17      -78.98     78.98 o 
  -8   0  10      381.68      477.86    128.33 o 
  -6   0  10     4468.66     4403.64    178.30 o 
  -4   0  10       97.44       11.06     46.88 o 
  -2   0  10     2103.89     2074.33    231.44 o 
   0   0  10     6883.56     6767.76    176.85 o 
   2   0  10      160.52      210.80     82.79 o 
   4   0  10     1672.64     1451.39    135.87 o 
   6   0  10     4447.10     4594.72    242.18 o 
   8   0  10       63.36       39.27     87.89 o 
  -9   1  10      474.51      382.78     94.14 o 
  -8   1  10      628.87      664.28     66.55 o 
  -7   1  10        0.34        7.10     37.92 o 
  -6   1  10      568.15      742.72     63.85 o 
  -5   1  10       56.70       26.64     37.73 o 
  -4   1  10      295.89      348.83     46.35 o 
  -3   1  10     2401.94     2423.24     82.87 o 
  -2   1  10      145.10       51.16     31.61 o 
  -1   1  10     2338.66     2214.63     70.46 o 
   0   1  10     3242.13     3160.52     81.12 o 
   1   1  10     6482.47     6312.93    263.62 o 
   2   1  10     2341.61     2045.20    121.71 o 
   3   1  10       87.45        9.94     47.12 o 
   4   1  10      846.85      936.44    112.73 o 
   5   1  10       70.53       96.83     60.88 o 
   6   1  10     2530.87     2785.22    136.97 o 
   7   1  10      292.93      308.07     80.83 o 
   8   1  10      418.92      503.83     95.36 o 
   9   1  10      456.42      303.68     87.04 o 
  -9   2  10      746.05      814.97    116.93 o 
  -8   2  10      431.99      450.69     60.24 o 
  -7   2  10       95.42       27.21     39.49 o 
  -6   2  10      513.68      636.23     58.89 o 
  -5   2  10     4256.80     4334.50    110.88 o 
  -4   2  10     3852.27     3892.07    100.72 o 
  -3   2  10        2.92       13.00     30.85 o 
  -2   2  10      736.83      715.32     52.60 o 
  -1   2  10        6.75       -7.53     27.60 o 
   0   2  10       69.02       45.03     30.31 o 
   1   2  10      951.31     1095.21    107.64 o 
   2   2  10     2929.77     2754.87    122.02 o 
   3   2  10     4604.12     4340.18    156.13 o 
   4   2  10      721.23      610.35     81.80 o 
   5   2  10        5.58      -15.20     53.71 o 
   6   2  10       31.70       38.39     59.66 o 
   7   2  10     3333.45     3396.60    153.19 o 
   8   2  10      347.94      503.79     96.74 o 
   9   2  10      100.91      -27.75     69.09 o 
  -9   3  10       10.17      -64.77     64.77 o 
  -8   3  10       56.02      -49.62     49.62 o 
  -7   3  10      257.50      357.01     52.51 o 
  -6   3  10       54.55       45.13     38.25 o 
  -5   3  10     1917.08     1916.43     75.87 o 
  -4   3  10     4294.35     4178.69    105.08 o 
  -3   3  10     1934.84     1871.54     68.20 o 
  -2   3  10     3061.63     2726.95     79.05 o 
  -1   3  10     7168.65     7021.70    131.36 o 
   0   3  10     4398.63     4307.60    147.42 o 
   1   3  10     2869.00     3003.01    127.10 o 
   2   3  10     1556.23     1649.08    114.20 o 
   3   3  10      771.59      699.71     85.78 o 
   4   3  10      679.51      708.97     85.56 o 
   5   3  10      161.18      294.55     71.23 o 
   6   3  10     1034.70     1473.77    117.76 o 
   7   3  10      399.78      397.54     85.25 o 
   8   3  10      909.45     1019.67    111.64 o 
   9   3  10       59.93       27.23     72.54 o 
  -9   4  10       20.90       43.45     70.46 o 
  -8   4  10       24.79      -25.44     47.49 o 
  -7   4  10     3022.13     3027.52     99.81 o 
  -6   4  10       16.16      -11.08     35.29 o 
  -5   4  10      890.58      972.27     66.21 o 
  -4   4  10        9.09       -5.50     31.24 o 
  -3   4  10     1522.99     1510.57     76.27 o 
  -2   4  10      275.14      217.27     49.03 o 
  -1   4  10      814.33      940.77     74.56 o 
   0   4  10      922.80     1031.68     76.15 o 
   1   4  10     5984.05     6079.82    139.95 o 
   2   4  10      837.42      809.47    149.34 o 
   3   4  10       33.39      -13.92     54.67 o 
   4   4  10       14.95      -45.98     51.46 o 
   5   4  10     8253.41     8527.53    235.53 o 
   6   4  10      674.29      656.64     87.84 o 
   7   4  10      150.83      128.81     68.95 o 
   8   4  10      120.33       95.99     68.32 o 
   9   4  10      277.70      308.88     90.01 o 
  -9   5  10       81.41       90.74     78.06 o 
  -8   5  10        0.38       -0.07     52.82 o 
  -7   5  10      910.73     1122.90     93.64 o 
  -6   5  10      174.99      177.75     42.92 o 
  -5   5  10      951.30     1056.88     67.02 o 
  -4   5  10      148.05      143.44     38.34 o 
  -3   5  10     1223.87     1143.51     60.14 o 
  -2   5  10     2188.35     2034.71     68.93 o 
  -1   5  10     6975.40     6690.38    128.12 o 
   0   5  10      218.93      186.20     27.60 o 
   1   5  10      278.99      303.47     48.03 o 
   2   5  10      798.53      886.19     93.67 o 
   3   5  10      255.82      339.35     84.49 o 
   4   5  10     1002.27     1135.67    102.02 o 
   5   5  10      172.28      348.97     78.44 o 
   6   5  10      292.09      175.13     68.29 o 
   7   5  10      740.41      729.60     96.66 o 
   8   5  10     1433.12     1556.74    122.67 o 
   9   5  10      102.96        9.70     72.95 o 
  -9   6  10      369.56      320.05     75.54 o 
  -8   6  10     1653.03     1790.31     94.41 o 
  -7   6  10       82.38       70.75     51.83 o 
  -6   6  10      108.51       79.12     46.11 o 
  -5   6  10      609.64      591.47     55.49 o 
  -4   6  10     4417.05     4504.91    155.39 o 
  -3   6  10     1056.37     1130.63     58.88 o 
  -2   6  10      799.36      814.82     55.67 o 
  -1   6  10      137.80       89.06     26.66 o 
   0   6  10       66.38       25.58     33.33 o 
   1   6  10       30.31      -20.84     23.98 o 
   2   6  10     2809.03     2782.24    123.65 o 
   3   6  10     3798.77     3688.54    144.38 o 
   4   6  10      682.29      799.96     92.19 o 
   5   6  10      112.22      126.68     63.45 o 
   6   6  10       29.71      -15.20     58.16 o 
   7   6  10       63.62      -57.12     61.46 o 
   8   6  10      482.74      634.47     96.78 o 
   9   6  10       23.68       35.19     70.77 o 
  -9   7  10       34.58      -40.17     56.18 o 
  -8   7  10      533.87      647.02     86.52 o 
  -7   7  10       92.27       61.41     44.17 o 
  -6   7  10      158.46      155.02     45.05 o 
  -5   7  10      583.26      593.42     49.57 o 
  -4   7  10      478.77      525.63     45.72 o 
  -3   7  10     1278.48     1204.15     52.52 o 
  -2   7  10       29.33       16.42     26.75 o 
  -1   7  10     2761.13     2593.84     65.89 o 
   0   7  10      328.99      381.93     51.49 o 
   1   7  10       61.13      -18.65     26.89 o 
   2   7  10     2314.94     2257.16     86.96 o 
   3   7  10      511.31      713.04     87.82 o 
   4   7  10     4669.93     4286.95    346.61 o 
   5   7  10      321.20      293.38     71.00 o 
   6   7  10      718.74      725.26    101.04 o 
   7   7  10      540.96      299.82     82.94 o 
   8   7  10      534.85      485.29    279.90 o 
   9   7  10      323.98      477.50    100.92 o 
  -9   8  10      138.65       74.34     78.50 o 
  -8   8  10      117.82      146.94     59.81 o 
  -7   8  10     1049.17     1382.89     85.38 o 
  -6   8  10     3985.92     4170.15    115.51 o 
  -5   8  10      321.49      329.83     48.17 o 
  -4   8  10       51.35       14.85     28.69 o 
  -3   8  10     1767.72     1790.96     68.50 o 
  -2   8  10     4267.29     4408.10     89.78 o 
  -1   8  10       60.03       24.56     24.67 o 
   0   8  10     2319.17     2175.57     83.27 o 
   1   8  10      879.77      856.76     49.76 o 
   2   8  10      380.25      337.95     71.45 o 
   3   8  10      432.54      442.49     58.92 o 
   4   8  10     4296.95     4685.59    166.96 o 
   5   8  10     1230.34     1340.46    104.63 o 
   6   8  10      700.54      684.35     93.59 o 
   7   8  10       69.35       22.39     65.85 o 
   8   8  10        6.67      -60.24     60.24 o 
   9   8  10      104.86      142.83     82.53 o 
  -9   9  10      201.52      158.85     65.33 o 
  -8   9  10      578.19      656.89     68.85 o 
  -7   9  10      366.39      329.44     55.40 o 
  -6   9  10      271.88      331.69     51.40 o 
  -5   9  10      202.53      184.82     42.59 o 
  -4   9  10        0.49        4.45     27.91 o 
  -3   9  10     8117.91     7978.84    132.33 o 
  -2   9  10     1656.26     1511.60     55.41 o 
  -1   9  10      104.62       49.77     30.63 o 
   0   9  10      886.20      981.98     68.83 o 
   1   9  10     1773.55     1620.86     62.36 o 
   2   9  10       30.70      -16.26     35.89 o 
   3   9  10      305.92      323.54     56.12 o 
   4   9  10      948.09      983.42     79.24 o 
   5   9  10       98.37       84.10     44.11 o 
   6   9  10     1005.57      988.99    119.85 o 
   7   9  10       17.76       90.96     67.29 o 
   8   9  10       46.15        9.46     50.11 o 
   9   9  10      840.10     1026.13    168.91 o 
  -9  10  10      898.71     1299.77    106.84 o 
  -8  10  10        2.63       11.05     50.23 o 
  -7  10  10      213.82      152.79     49.59 o 
  -6  10  10        1.56      -35.31     35.31 o 
  -5  10  10     1775.37     1870.99     77.30 o 
  -4  10  10      116.69       65.86     36.46 o 
  -3  10  10      487.42      630.26     99.37 o 
  -2  10  10       10.44      -14.64     28.96 o 
  -1  10  10      633.74      662.28     52.20 o 
   0  10  10      522.87      538.75     55.51 o 
   1  10  10       18.87       -3.24     28.31 o 
   2  10  10      124.99       77.93     35.18 o 
   3  10  10    10975.32    10835.96    377.16 o 
   4  10  10       25.86       17.92     44.55 o 
   5  10  10      164.82       60.41     64.62 o 
   6  10  10       53.59       -2.36     44.51 o 
   7  10  10      933.28     1036.32     89.70 o 
   8  10  10      127.69       53.47     60.74 o 
  -8  11  10      237.52      196.81     60.49 o 
  -7  11  10      326.02      306.76     56.17 o 
  -6  11  10      224.07       89.94     42.65 o 
  -5  11  10     1026.48     1348.95     77.61 o 
  -4  11  10      362.11      405.96     53.00 o 
  -3  11  10     3240.52     3162.19    109.79 o 
  -2  11  10     1301.31     1298.69     61.32 o 
  -1  11  10      985.58      996.86     59.17 o 
   0  11  10     1769.07     1795.89     79.51 o 
   1  11  10     1085.51     1050.43     55.63 o 
   2  11  10      155.58       73.96     36.74 o 
   3  11  10       24.49       34.67     58.66 o 
   4  11  10      742.53      669.80    108.84 o 
   5  11  10       15.54        6.16     44.16 o 
   6  11  10      116.20       97.38     50.34 o 
   7  11  10      226.90      226.23     85.73 o 
   8  11  10      331.00      189.30     60.80 o 
  -8  12  10      139.19      132.28     70.83 o 
  -7  12  10     1121.81     1178.71     97.09 o 
  -6  12  10      524.12      597.53     73.52 o 
  -5  12  10      102.55       33.75     45.34 o 
  -4  12  10      197.25      142.33     50.49 o 
  -3  12  10       67.58       53.95     45.27 o 
  -2  12  10     1480.30     1455.25     63.81 o 
  -1  12  10      162.10      113.98     37.50 o 
   0  12  10      793.63      942.36    124.80 o 
   1  12  10     3629.35     3422.73     91.33 o 
   2  12  10       95.28       42.67     34.24 o 
   3  12  10        4.49      -39.56     39.56 o 
   4  12  10      614.03      815.09    135.28 o 
   5  12  10     2309.01     2151.49     97.02 o 
   6  12  10       46.30      -33.64     67.77 o 
   7  12  10       19.69       30.40     49.41 o 
   8  12  10       28.57      -47.08     60.33 o 
  -8  13  10       67.55        4.62     65.27 o 
  -7  13  10       65.22       46.81     52.94 o 
  -6  13  10      319.21      321.66     63.76 o 
  -5  13  10      550.47      521.67     69.94 o 
  -4  13  10      330.78      504.93     64.70 o 
  -3  13  10     1007.57     1057.03     79.15 o 
  -2  13  10      697.43      630.69     66.47 o 
  -1  13  10     2073.83     2056.58     86.30 o 
   0  13  10       16.00      -38.40     38.40 o 
   1  13  10      362.90      388.12     46.75 o 
   2  13  10     1775.98     1851.31     82.92 o 
   3  13  10       80.17       12.53     43.03 o 
   4  13  10     1960.17     1837.20    123.61 o 
   5  13  10       18.28      -23.71     39.20 o 
   6  13  10       37.49       43.49     49.95 o 
   7  13  10      633.00      656.56     78.19 o 
   8  13  10      386.93      444.08     97.44 o 
  -8  14  10      557.69      582.20     99.80 o 
  -7  14  10        2.65      -49.50     49.50 o 
  -6  14  10       63.29      -15.70     44.56 o 
  -5  14  10      363.44      290.80     57.83 o 
  -4  14  10     3202.01     3415.89    120.32 o 
  -3  14  10       60.37        9.16     50.08 o 
  -2  14  10      144.13      112.32     43.65 o 
  -1  14  10      144.94      157.05     61.14 o 
   0  14  10     2248.18     2062.36     89.08 o 
   1  14  10       59.76        1.50     40.09 o 
   2  14  10     2656.43     2584.93    120.83 o 
   3  14  10      138.11       42.31     42.61 o 
   4  14  10      413.75      391.25     62.95 o 
   5  14  10       36.07      -23.73     42.60 o 
   6  14  10      755.30      869.48     84.07 o 
   7  14  10      165.29      157.14     69.72 o 
  -7  15  10      241.17      141.61     62.50 o 
  -6  15  10      369.01      423.69     72.12 o 
  -5  15  10      409.60      477.87     68.14 o 
  -4  15  10      241.14      201.59     56.07 o 
  -3  15  10      537.71      668.86     96.83 o 
  -2  15  10      264.78      230.32     52.26 o 
  -1  15  10     3238.59     3214.48    138.83 o 
   0  15  10      235.58      291.58     53.07 o 
   1  15  10      789.70     1071.92     79.36 o 
   2  15  10      862.79     1109.82     74.12 o 
   3  15  10       11.60      -41.29     41.29 o 
   4  15  10      523.16      441.54     74.35 o 
   5  15  10      313.34      319.06     58.99 o 
   6  15  10      925.54     1083.79    115.40 o 
   7  15  10      682.69      681.08    100.78 o 
  -7  16  10      574.50      667.27     82.42 o 
  -6  16  10      789.74      991.54     90.50 o 
  -5  16  10        9.37      -43.61     43.61 o 
  -4  16  10        0.16      -38.54     38.54 o 
  -3  16  10      217.59      177.73     51.70 o 
  -2  16  10      350.52      301.75     55.80 o 
  -1  16  10        2.69       -5.88     50.36 o 
   0  16  10     1099.01     1083.20     98.67 o 
   1  16  10     1357.90     1452.97     79.96 o 
   2  16  10       60.04       23.55     35.57 o 
   3  16  10       72.32       53.14     49.12 o 
   4  16  10      188.78      114.69     49.01 o 
   5  16  10     1424.42     1186.56     88.46 o 
   6  16  10      300.13      236.31     74.13 o 
   7  16  10      153.35      222.87    113.89 o 
  -7  17  10      114.67       93.33     69.18 o 
  -6  17  10       18.54       25.15     51.04 o 
  -5  17  10      276.39      343.03     83.96 o 
  -4  17  10      147.56      152.17     53.32 o 
  -3  17  10      534.72      529.98     67.35 o 
  -2  17  10      373.99      381.36     75.97 o 
  -1  17  10      596.86      774.38     91.75 o 
   0  17  10      853.11     1287.40    134.17 o 
   1  17  10     1502.44     1500.65     99.54 o 
   2  17  10      287.91      217.97     45.32 o 
   3  17  10        4.52      -34.17     34.17 o 
   4  17  10        7.37      -42.75     42.75 o 
   5  17  10        2.95       40.63     60.91 o 
   6  17  10      297.24      148.75     74.34 o 
  -6  18  10       27.24      -10.97     48.93 o 
  -5  18  10     1238.57     1396.61    103.00 o 
  -4  18  10       76.80        7.16     48.49 o 
  -3  18  10       83.09       76.58     46.97 o 
  -2  18  10       18.64      -29.97     41.22 o 
  -1  18  10      221.42      227.10     73.32 o 
   0  18  10       94.46      245.81     69.81 o 
   1  18  10        0.66       39.18     53.36 o 
   2  18  10       53.64       85.31     44.90 o 
   3  18  10     1820.80     1855.59    144.21 o 
   4  18  10       20.12       28.51     45.29 o 
   5  18  10       34.06      -39.45     59.66 o 
   6  18  10       33.68       64.45     67.59 o 
  -6  19  10      194.25      125.25     60.84 o 
  -5  19  10       50.60      -13.49     44.99 o 
  -4  19  10       10.06       18.57     49.04 o 
  -3  19  10     1545.27     1617.47     89.98 o 
  -2  19  10      601.18      626.78     90.55 o 
  -1  19  10        7.24      -51.20     51.20 o 
   0  19  10     1312.94     1545.40    111.73 o 
   1  19  10     1222.47     1340.89     97.77 o 
   2  19  10        1.69      -43.01     43.01 o 
   3  19  10       46.98       35.56     39.79 o 
   4  19  10      172.22      128.63     65.41 o 
   5  19  10      179.88       47.43     60.79 o 
   6  19  10      606.79      544.36     98.09 o 
  -5  20  10       24.31      -55.33     55.33 o 
  -4  20  10       18.87      -46.45     46.45 o 
  -3  20  10      367.28      471.23     69.21 o 
  -2  20  10      753.84      858.83     99.13 o 
  -1  20  10        0.32      -51.09     51.09 o 
   0  20  10     1320.85     1418.06    108.23 o 
   1  20  10      260.85      382.05     74.20 o 
   2  20  10        1.12       12.49     45.76 o 
   3  20  10        2.16       18.52     55.60 o 
   4  20  10      200.43      181.45     72.89 o 
   5  20  10      635.08      622.59     97.42 o 
  -5  21  10       45.56       10.02     53.76 o 
  -4  21  10        0.88      -47.33     47.33 o 
  -3  21  10      194.10      159.13     56.37 o 
  -2  21  10      164.10      161.74     76.00 o 
  -1  21  10      432.87      533.81     84.21 o 
   0  21  10      519.36      584.40     87.81 o 
   1  21  10      580.32      681.46    107.73 o 
   2  21  10      344.57      601.83    123.77 o 
   3  21  10       35.74       53.57     62.73 o 
   4  21  10      391.10      345.38    114.22 o 
   5  21  10        2.82      -14.92     70.17 o 
  -4  22  10      978.57     1123.50    146.29 o 
  -3  22  10        9.65       -4.79     53.02 o 
  -2  22  10      371.91      316.54     78.30 o 
  -1  22  10       28.07        7.60    128.86 o 
   0  22  10       14.59       12.08     58.80 o 
   1  22  10       31.44        5.35     56.85 o 
   2  22  10      897.84     1145.27    167.28 o 
   3  22  10      180.65       87.49    124.50 o 
   4  22  10      286.36      153.69    106.78 o 
  -3  23  10        0.33       -7.88     62.61 o 
  -2  23  10      101.61      198.84     73.15 o 
  -1  23  10      564.48      654.47     94.62 o 
   0  23  10        7.62       36.36     61.13 o 
   1  23  10       24.65      -37.36     94.05 o 
   2  23  10      415.72      662.75    132.47 o 
   3  23  10      170.20      150.38     94.15 o 
  -2  24  10       14.99      -29.05     63.72 o 
  -1  24  10       34.48       18.59     63.48 o 
   0  24  10        3.01      -10.40     91.28 o 
   1  24  10      279.70      229.05    111.67 o 
   2  24  10       70.19       83.22     96.16 o 
  -9   0  11      104.06      -88.32     88.32 o 
  -7   0  11     3754.59     3830.80    163.44 o 
  -5   0  11      318.62      321.04     72.73 o 
  -3   0  11      638.21      569.96     74.12 o 
  -1   0  11      106.14      170.79     54.72 o 
   1   0  11     6515.41     6613.49    282.09 o 
   3   0  11       54.80      -67.50     68.77 o 
   5   0  11     6445.57     6023.84    284.42 o 
   7   0  11     1420.99     1753.90    197.84 o 
  -9   1  11        2.72      -44.46     67.66 o 
  -8   1  11        0.48      -39.47     39.47 o 
  -7   1  11      326.46      376.21     57.88 o 
  -6   1  11      694.38      750.79     65.23 o 
  -5   1  11     1278.43     1487.76     76.85 o 
  -4   1  11     1683.99     1623.42     69.69 o 
  -3   1  11      120.30       43.91     35.45 o 
  -2   1  11     1573.25     1569.02     65.31 o 
  -1   1  11     6379.23     6365.09    127.14 o 
   0   1  11     2664.74     2422.01    118.72 o 
   1   1  11     1349.51     1436.87    101.10 o 
   2   1  11      481.81      654.42     84.71 o 
   3   1  11       87.13       67.71     56.17 o 
   4   1  11      232.32      158.73     67.87 o 
   5   1  11      184.55      157.67     77.60 o 
   6   1  11        5.07      -66.82    116.54 o 
   7   1  11      289.49      285.51     85.11 o 
   8   1  11     1221.05     1565.40    137.02 o 
  -9   2  11      499.13      448.93    134.49 o 
  -8   2  11      635.22      521.42     64.74 o 
  -7   2  11        1.16        0.50     36.62 o 
  -6   2  11      142.50      147.89     45.54 o 
  -5   2  11     2223.95     2214.59     83.79 o 
  -4   2  11     1368.18     1378.59     66.15 o 
  -3   2  11       59.22       42.99     34.35 o 
  -2   2  11     2251.71     2131.93     74.05 o 
  -1   2  11       69.82       65.52     36.08 o 
   0   2  11     1257.45     1353.02    106.58 o 
   1   2  11       21.83      160.43     74.20 o 
   2   2  11     2238.50     2397.85    121.74 o 
   3   2  11     2867.20     2473.64    124.04 o 
   4   2  11      419.81      192.06     71.01 o 
   5   2  11      131.02       42.82     66.37 o 
   6   2  11        9.73      -60.37     63.89 o 
   7   2  11      676.72      916.18    146.48 o 
   8   2  11      214.02      196.92     85.83 o 
  -9   3  11       24.96      -20.36     70.55 o 
  -8   3  11      471.84      594.85     80.94 o 
  -7   3  11       30.20       76.35     43.40 o 
  -6   3  11     1447.88     1457.25     74.57 o 
  -5   3  11      701.67      654.23     59.76 o 
  -4   3  11      104.18       37.36     49.30 o 
  -3   3  11     2581.64     2402.82     79.53 o 
  -2   3  11       64.21       51.47     40.38 o 
  -1   3  11     2230.73     2041.12     70.41 o 
   0   3  11       12.59       10.06     43.66 o 
   1   3  11     1076.51     1194.40     95.47 o 
   2   3  11     1033.70     1168.44    106.87 o 
   3   3  11      445.15      473.33     85.35 o 
   4   3  11      878.98      854.79    102.17 o 
   5   3  11      304.09      254.71     74.14 o 
   6   3  11     1596.35     1660.47    114.88 o 
   7   3  11      620.95      841.53    108.44 o 
   8   3  11      578.49      565.93     97.77 o 
  -9   4  11       17.59      -55.98     70.95 o 
  -8   4  11      287.09      270.81     65.63 o 
  -7   4  11      668.87      775.69     83.74 o 
  -6   4  11     2053.63     2128.89     85.54 o 
  -5   4  11        0.05      -34.72     34.72 o 
  -4   4  11      180.59       90.80     40.71 o 
  -3   4  11       89.27       97.00     35.77 o 
  -2   4  11     2395.88     2398.52     78.21 o 
  -1   4  11       35.98       17.43     36.70 o 
   0   4  11     5540.28     5510.95    137.59 o 
   1   4  11      640.53      717.47     99.98 o 
   2   4  11      120.33      -24.40     73.14 o 
   3   4  11       22.66      -56.07     56.07 o 
   4   4  11     4274.64     4355.77    166.82 o 
   5   4  11       26.56      -17.60     62.51 o 
   6   4  11     1144.09     1274.80    120.98 o 
   7   4  11      269.72      417.21    127.05 o 
   8   4  11        0.18      -11.52     70.61 o 
  -9   5  11      262.80      119.09    120.37 o 
  -8   5  11      349.46      392.46     73.76 o 
  -7   5  11      270.18      226.59     69.58 o 
  -6   5  11       45.42       99.05     42.09 o 
  -5   5  11        3.82      -35.89     35.89 o 
  -4   5  11        8.59      -32.45     32.45 o 
  -3   5  11     3863.14     3840.72    101.59 o 
  -2   5  11      828.51      941.25     60.28 o 
  -1   5  11       51.55       47.91     37.69 o 
   0   5  11     1533.94     1588.40     75.91 o 
   1   5  11     2734.30     2604.28    122.54 o 
   2   5  11       45.74       -2.30     56.81 o 
   3   5  11       61.60      109.24     66.19 o 
   4   5  11      430.58      560.64     90.47 o 
   5   5  11       80.34      108.20     78.33 o 
   6   5  11      720.64      823.35    238.71 o 
   7   5  11      216.89      285.65     80.88 o 
   8   5  11        0.35      -63.43     63.43 o 
  -8   6  11      301.43      263.73     59.94 o 
  -7   6  11      101.05       62.41     55.41 o 
  -6   6  11       73.66       20.83     49.66 o 
  -5   6  11     2619.47     2595.96     90.16 o 
  -4   6  11     2159.59     1907.04    102.85 o 
  -3   6  11        0.07      -12.57     43.39 o 
  -2   6  11      259.18      266.29     48.22 o 
  -1   6  11      273.15      201.61     46.59 o 
   0   6  11      173.85      135.59     42.14 o 
   1   6  11      211.64      126.70     58.68 o 
   2   6  11     1718.60     1503.44    100.93 o 
   3   6  11     7849.54     7524.62    221.75 o 
   4   6  11       11.69      -32.60     59.74 o 
   5   6  11       68.13      -47.04     58.77 o 
   6   6  11       30.02       26.67     65.63 o 
   7   6  11     1027.73     1217.91    122.67 o 
   8   6  11       93.67      -30.50     70.58 o 
  -8   7  11       32.67      -49.57     49.57 o 
  -7   7  11       36.18       34.54     45.96 o 
  -6   7  11      790.54      845.06     71.20 o 
  -5   7  11      335.33      375.81     46.51 o 
  -4   7  11      913.84     1075.81     60.56 o 
  -3   7  11     2204.89     2082.69     68.04 o 
  -2   7  11      595.14      685.36     67.22 o 
  -1   7  11     2060.37     1841.32     82.03 o 
   0   7  11      840.01      871.43     68.88 o 
   1   7  11     1518.28     1367.76    102.68 o 
   2   7  11      520.09      462.67    102.44 o 
   3   7  11     1675.56     1655.27    112.01 o 
   4   7  11       35.48      157.38     77.17 o 
   5   7  11      179.87      172.39    131.09 o 
   6   7  11      587.66      570.24     90.64 o 
   7   7  11        0.68      -63.90     63.90 o 
   8   7  11      267.58      197.66     82.51 o 
  -8   8  11       33.50       50.05     51.16 o 
  -7   8  11     1537.43     1727.14     87.25 o 
  -6   8  11       46.13       50.48     44.37 o 
  -5   8  11       69.08       45.35     39.38 o 
  -4   8  11        0.31      -29.72     29.72 o 
  -3   8  11     1182.54     1314.23     61.78 o 
  -2   8  11      902.12      966.81     53.52 o 
  -1   8  11       28.12       77.97     40.67 o 
   0   8  11      503.93      449.67     55.21 o 
   1   8  11     2398.82     2391.38    285.65 o 
   2   8  11       18.94      -31.71     39.55 o 
   3   8  11       20.53       45.47     43.31 o 
   4   8  11     1028.65     1414.31    119.41 o 
   5   8  11     3044.69     3353.56    292.91 o 
   6   8  11      246.27      220.18     75.33 o 
   7   8  11       35.10       -1.13     63.54 o 
   8   8  11       10.32      -68.86     68.86 o 
  -8   9  11       68.27      149.20     54.44 o 
  -7   9  11        0.76      -33.46     41.23 o 
  -6   9  11       10.81        7.63     40.12 o 
  -5   9  11      704.85      893.76     68.05 o 
  -4   9  11     1316.81     1400.73     71.03 o 
  -3   9  11       15.35      -28.42     28.42 o 
  -2   9  11      654.15      566.56     64.72 o 
  -1   9  11     2421.03     2404.16     93.45 o 
   0   9  11       25.17        0.86     35.05 o 
   1   9  11       17.13      -32.78     48.26 o 
   2   9  11      125.42      105.51     59.40 o 
   3   9  11      614.13      667.66     69.45 o 
   4   9  11     2137.25     2174.97     98.20 o 
   5   9  11       44.41      101.23     46.99 o 
   6   9  11        0.55      -40.03     41.16 o 
   7   9  11      341.42      254.83     64.26 o 
   8   9  11      740.68      753.17     87.77 o 
  -8  10  11      742.95      865.27     78.68 o 
  -7  10  11       15.08      -38.40     38.40 o 
  -6  10  11        0.71      -38.64     38.64 o 
  -5  10  11      620.06      670.66     62.05 o 
  -4  10  11     3552.07     3482.75    101.47 o 
  -3  10  11        2.36      -29.19     29.19 o 
  -2  10  11      350.81      372.35     47.79 o 
  -1  10  11      175.71      145.33     45.31 o 
   0  10  11       40.76      -32.13     36.31 o 
   1  10  11      125.76       71.19     49.32 o 
   2  10  11     2763.19     2765.77    101.49 o 
   3  10  11      128.21       20.49     43.88 o 
   4  10  11      100.14      154.87     51.78 o 
   5  10  11        3.22      -28.50     43.58 o 
   6  10  11      398.83      440.40     65.40 o 
   7  10  11      294.52      198.83     65.58 o 
   8  10  11      151.74      198.12     63.54 o 
  -8  11  11      330.41      262.00     57.62 o 
  -7  11  11       16.99      -19.13     43.05 o 
  -6  11  11       64.10       60.63     44.29 o 
  -5  11  11      549.00      513.76     69.28 o 
  -4  11  11      327.78      329.90     49.49 o 
  -3  11  11      639.16      684.68     76.29 o 
  -2  11  11        1.44      -46.21     46.21 o 
  -1  11  11     2714.63     2573.88    189.93 o 
   0  11  11      330.19      364.69     56.25 o 
   1  11  11      369.14      464.13     60.23 o 
   2  11  11      818.61      804.72     71.01 o 
   3  11  11      449.77      353.93     60.17 o 
   4  11  11     1113.48     1174.68    120.31 o 
   5  11  11      388.07      356.84     62.81 o 
   6  11  11      485.17      479.76     69.39 o 
   7  11  11      357.78      191.10     60.98 o 
  -7  12  11      764.38      893.31    124.94 o 
  -6  12  11     1547.95     1621.52     99.73 o 
  -5  12  11      218.22      266.33     59.85 o 
  -4  12  11       43.89       26.28     48.58 o 
  -3  12  11     1323.90     1427.80     89.30 o 
  -2  12  11      194.31      178.46    125.04 o 
  -1  12  11      167.89      151.16     55.08 o 
   0  12  11     2495.73     2447.75     97.79 o 
   1  12  11      474.21      548.88     64.48 o 
   2  12  11      163.29      170.17     63.91 o 
   3  12  11        0.12       10.98     43.86 o 
   4  12  11     1174.20     1178.19     87.99 o 
   5  12  11      705.70      842.74     79.85 o 
   6  12  11       78.08      178.99     60.60 o 
   7  12  11       38.89      -32.32     55.63 o 
  -7  13  11        1.04      -41.16     52.51 o 
  -6  13  11      268.06      258.77     61.61 o 
  -5  13  11      203.14      309.94     95.52 o 
  -4  13  11      328.81      212.05     55.52 o 
  -3  13  11     1133.03     1257.15     91.17 o 
  -2  13  11      805.16      810.18     93.11 o 
  -1  13  11      133.86       72.70     45.56 o 
   0  13  11      457.48      500.71     63.76 o 
   1  13  11     2179.40     2095.62     92.55 o 
   2  13  11      118.74       60.68     71.43 o 
   3  13  11      205.00      197.68     53.25 o 
   4  13  11       85.49       73.60     54.85 o 
   5  13  11       49.26        0.74     50.13 o 
   6  13  11     1064.28     1115.48     95.23 o 
   7  13  11        0.05       -4.08     49.63 o 
  -7  14  11        0.52      -50.03     50.03 o 
  -6  14  11        0.08      -12.27     50.60 o 
  -5  14  11     1436.49     1474.52     93.62 o 
  -4  14  11        0.64      -41.24     41.24 o 
  -3  14  11      135.82       95.04     51.49 o 
  -2  14  11       42.20       42.56     70.27 o 
  -1  14  11       74.80       52.73     58.86 o 
   0  14  11      241.88      252.24     55.73 o 
   1  14  11        1.19       76.36     47.03 o 
   2  14  11        0.47      -27.70     47.63 o 
   3  14  11     2722.76     2509.10    153.14 o 
   4  14  11       88.40        8.83     43.57 o 
   5  14  11       74.12       90.20     54.97 o 
   6  14  11        3.69        5.89     51.31 o 
   7  14  11     1115.29     1026.38    116.67 o 
  -7  15  11       18.46      -42.18     52.22 o 
  -6  15  11      101.99       53.66     55.86 o 
  -5  15  11       97.59       81.61     61.82 o 
  -4  15  11       19.27      -35.80     44.93 o 
  -3  15  11     1911.54     1866.14     94.30 o 
  -2  15  11     1573.28     1512.28    114.19 o 
  -1  15  11      298.58      322.50     74.99 o 
   0  15  11     1544.34     1656.20    106.24 o 
   1  15  11     1239.39     1474.16     89.31 o 
   2  15  11       62.28       -7.61     56.22 o 
   3  15  11      152.13      100.63     67.45 o 
   4  15  11      157.82       93.48     49.00 o 
   5  15  11       16.17       11.49     48.42 o 
   6  15  11      683.51      745.12    129.70 o 
  -6  16  11      400.44      366.37     70.43 o 
  -5  16  11        0.25      -46.49     46.49 o 
  -4  16  11      336.84      300.11     64.69 o 
  -3  16  11        7.49      -35.45     56.24 o 
  -2  16  11      290.31      413.30     81.53 o 
  -1  16  11        1.11       23.00     58.83 o 
   0  16  11     1947.05     1872.52    115.91 o 
   1  16  11      765.62      917.59     79.47 o 
   2  16  11       22.27       29.83     59.35 o 
   3  16  11        0.03      -25.10     55.60 o 
   4  16  11      158.79      110.05     48.04 o 
   5  16  11      982.49     1015.55     88.63 o 
   6  16  11      116.57      147.01     75.91 o 
  -6  17  11      164.70      230.82     62.68 o 
  -5  17  11       73.66       37.79     54.35 o 
  -4  17  11       95.78       43.56     51.99 o 
  -3  17  11      266.78      252.29     57.50 o 
  -2  17  11       83.30       42.91     62.74 o 
  -1  17  11     1204.89     1382.60    104.37 o 
   0  17  11       78.33       58.65    103.91 o 
   1  17  11      527.67      672.29     93.01 o 
   2  17  11      365.76      452.29     65.93 o 
   3  17  11       15.07      -11.05     57.23 o 
   4  17  11      353.49      306.18     60.46 o 
   5  17  11        8.34      -16.85     61.31 o 
  -5  18  11       18.06       31.11     51.51 o 
  -4  18  11      954.73     1035.96     91.48 o 
  -3  18  11       45.21      -56.78     56.78 o 
  -2  18  11      639.51      710.39     93.58 o 
  -1  18  11        6.28      -12.20     55.49 o 
   0  18  11      559.02      547.73     87.91 o 
   1  18  11        0.81      -30.18     55.00 o 
   2  18  11     2827.50     2928.64    337.28 o 
   3  18  11        8.01      -44.57     44.57 o 
   4  18  11      316.80      165.27     62.67 o 
   5  18  11        0.45      -23.12     62.48 o 
  -5  19  11      505.48      511.37     89.32 o 
  -4  19  11      272.50      251.51     64.09 o 
  -3  19  11       47.06       47.89     66.39 o 
  -2  19  11       86.33       85.03     69.02 o 
  -1  19  11     1151.27     1378.07    120.70 o 
   0  19  11       50.24       66.19     62.96 o 
   1  19  11       86.07       81.64     67.45 o 
   2  19  11      181.22      338.87     73.34 o 
   3  19  11       19.28      -39.69     68.77 o 
   4  19  11      413.47      260.19    121.54 o 
   5  19  11       72.82       -0.12     61.97 o 
  -4  20  11        5.99      -46.17     46.17 o 
  -3  20  11       44.18        3.63    106.15 o 
  -2  20  11      271.47      256.08     90.43 o 
  -1  20  11       22.95       42.00     65.33 o 
   0  20  11      132.01      111.07     65.90 o 
   1  20  11      365.36      526.85     91.04 o 
   2  20  11       34.52       43.58     61.54 o 
   4  20  11      147.57       47.55     94.68 o 
  -3  21  11      404.69      547.91     93.89 o 
  -2  21  11      418.25      568.37     96.10 o 
  -1  21  11      320.35      353.14     83.15 o 
   0  21  11      157.30      200.93     69.42 o 
   1  21  11      219.17      259.24    105.08 o 
   2  21  11       22.10      -27.37     74.62 o 
  -2  22  11       97.08      159.25     75.58 o 
  -1  22  11       87.10       54.67     70.69 o 
   0  22  11       78.27       55.01     65.68 o 
   1  22  11       76.43       16.62     58.60 o 
   2  22  11      180.78      215.25    110.82 o 
   0  23  11      148.75      180.73     74.99 o 
  -8   0  12      452.13      667.07    100.50 o 
  -6   0  12      875.94     1069.35    141.60 o 
  -4   0  12      545.56      506.09     80.54 o 
  -2   0  12     1223.19     1172.19     85.01 o 
   0   0  12     9137.20     9582.32    359.99 o 
   2   0  12      244.01       57.11     82.79 o 
   4   0  12     2170.87     2111.19    179.59 o 
   6   0  12      212.58      203.58    115.48 o 
   8   0  12        2.48       40.97    115.06 o 
  -8   1  12      289.28      260.12     57.55 o 
  -7   1  12       12.27      -40.16     40.16 o 
  -6   1  12      263.06      327.47     53.23 o 
  -5   1  12       81.71       27.29     41.26 o 
  -4   1  12       27.26      -18.74     36.21 o 
  -3   1  12     2105.22     2084.34     77.86 o 
  -2   1  12      244.45      288.83     45.32 o 
  -1   1  12      408.86      354.80     71.48 o 
   0   1  12       37.90       87.98     55.96 o 
   1   1  12     1546.57     1514.02    103.19 o 
   2   1  12      116.17      -18.47     55.51 o 
   3   1  12      127.39       54.57    110.92 o 
   4   1  12      184.50      154.91     98.72 o 
   5   1  12       13.89      -58.12     58.12 o 
   6   1  12     1234.33     1359.91    129.88 o 
   7   1  12      716.16     1025.25    127.05 o 
   8   1  12       64.99       41.30     80.07 o 
  -8   2  12      372.00      263.87     66.79 o 
  -7   2  12       49.37       65.72     47.54 o 
  -6   2  12       75.90       21.85     41.17 o 
  -5   2  12     2149.71     2406.66     90.70 o 
  -4   2  12      500.73      597.52     58.70 o 
  -3   2  12       62.58       50.68     35.19 o 
  -2   2  12     1336.44     1324.99     65.87 o 
  -1   2  12       18.42       -6.69     55.63 o 
   0   2  12        8.33       68.23     59.06 o 
   1   2  12      837.35     1103.78    102.82 o 
   2   2  12     2015.67     1774.94    166.97 o 
   3   2  12     1904.23     1714.40    113.90 o 
   4   2  12       16.22      -21.38     57.12 o 
   5   2  12      220.49      190.97     78.00 o 
   6   2  12       64.44      -10.96     68.42 o 
   7   2  12      837.80      897.65    141.91 o 
   8   2  12       16.97       99.44     85.65 o 
  -8   3  12        0.08      -51.48     51.48 o 
  -7   3  12       11.35      -16.69     42.53 o 
  -6   3  12       14.96      -38.00     38.00 o 
  -5   3  12      892.55      953.16     70.90 o 
  -4   3  12     2180.77     2067.59     89.11 o 
  -3   3  12      333.95      385.34     50.64 o 
  -2   3  12      230.57      260.57     99.71 o 
  -1   3  12     2512.13     2439.85    129.22 o 
   0   3  12     1257.69     1271.37    107.00 o 
   1   3  12     2694.83     2652.71    129.73 o 
   2   3  12      210.95      190.87     68.39 o 
   3   3  12      533.24      460.11     82.93 o 
   4   3  12      726.56      643.44    239.99 o 
   5   3  12      553.21      674.55    101.75 o 
   6   3  12      520.43      478.87     96.88 o 
   7   3  12      113.43      189.48     80.81 o 
   8   3  12      564.10      548.43    113.77 o 
  -8   4  12       12.95       26.31     54.99 o 
  -7   4  12     1912.89     2091.72    106.68 o 
  -6   4  12       37.13      -19.10     40.01 o 
  -5   4  12       50.32       62.17     43.32 o 
  -4   4  12        8.05        1.81     48.01 o 
  -3   4  12      879.17     1007.30     74.52 o 
  -2   4  12        6.41      -31.00     31.00 o 
  -1   4  12      636.54      875.35     71.77 o 
   0   4  12      509.92      516.38     86.08 o 
   1   4  12     2080.44     1956.53    115.85 o 
   2   4  12      262.27      227.58     71.15 o 
   3   4  12      104.16      108.87    101.26 o 
   4   4  12       15.20      -15.24     60.71 o 
   5   4  12     3106.00     2999.34    149.05 o 
   6   4  12        0.07      -63.74     63.74 o 
   7   4  12      502.21      378.42    124.92 o 
  -8   5  12       74.13       23.24     56.21 o 
  -7   5  12       31.26       36.55     54.54 o 
  -6   5  12        8.26      -44.93     44.93 o 
  -5   5  12      402.32      452.08     55.81 o 
  -4   5  12     1423.50     1442.25     72.06 o 
  -3   5  12       25.40      -33.18     33.18 o 
  -2   5  12      675.64      727.68     67.63 o 
  -1   5  12     2828.41     2694.55     99.42 o 
   0   5  12      577.04      560.04    115.90 o 
   1   5  12      285.96      228.52     83.11 o 
   2   5  12       13.74      -46.01     53.17 o 
   3   5  12     1767.15     1605.85    111.14 o 
   4   5  12      182.15      186.00     73.81 o 
   5   5  12       57.98      110.88     69.69 o 
   6   5  12       46.25       25.72     75.65 o 
   7   5  12      188.09      129.97     78.15 o 
  -8   6  12      295.54      234.13     62.68 o 
  -7   6  12        3.64      -50.98     50.98 o 
  -6   6  12        4.43      -36.83     49.10 o 
  -5   6  12      760.27      728.80     66.10 o 
  -4   6  12     1397.68     1422.27     73.16 o 
  -3   6  12        6.95        1.91     34.09 o 
  -2   6  12     1131.85     1101.23     75.68 o 
  -1   6  12       20.80      -14.33     36.06 o 
   0   6  12      105.54       46.54     53.81 o 
   1   6  12       25.08       19.46     59.28 o 
   2   6  12     2364.21     2376.75    127.99 o 
   3   6  12      813.95      950.32    106.57 o 
   4   6  12      118.07      126.04     70.68 o 
   5   6  12        1.32      -34.81     62.60 o 
   6   6  12      208.46      189.69     78.67 o 
   7   6  12      115.39       45.84     72.12 o 
  -7   7  12      152.80       81.22     49.24 o 
  -6   7  12      651.83      734.69     69.24 o 
  -5   7  12      978.90     1126.60     90.63 o 
  -4   7  12      785.29      795.39     65.57 o 
  -3   7  12     1032.00     1180.30     62.09 o 
  -2   7  12      312.33      415.81     57.79 o 
  -1   7  12     1143.86     1322.63    100.29 o 
   0   7  12       75.95       48.73     54.21 o 
   1   7  12       22.15       34.21     89.69 o 
   2   7  12      465.12      551.36    139.89 o 
   3   7  12       84.67       88.42     66.38 o 
   4   7  12     1116.19     1239.22    129.60 o 
   5   7  12      549.72      630.49     96.60 o 
   6   7  12      445.77      397.79     91.58 o 
   7   7  12      116.11       36.30     77.31 o 
  -7   8  12      562.08      690.12     73.30 o 
  -6   8  12      969.76     1100.67     87.54 o 
  -5   8  12        5.87      -22.65     40.45 o 
  -4   8  12       67.37       22.26     35.35 o 
  -3   8  12      254.63      278.40     48.07 o 
  -2   8  12      709.80      787.96     70.26 o 
  -1   8  12       24.41       30.64     42.12 o 
   0   8  12     2481.08     2171.48    116.84 o 
   1   8  12      279.38      214.88     92.87 o 
   2   8  12        0.49      -48.59     48.59 o 
   3   8  12       68.50       52.31     61.36 o 
   4   8  12     4556.32     4219.60    190.20 o 
   5   8  12      219.74      170.24     71.91 o 
   6   8  12      134.26      128.60     75.86 o 
   7   8  12       28.60      -64.41     64.41 o 
  -7   9  12        0.19      -43.60     43.60 o 
  -6   9  12      656.08      731.20     71.02 o 
  -5   9  12        0.09      -32.25     39.33 o 
  -4   9  12       35.64        1.38     40.10 o 
  -3   9  12     1706.12     1694.66     64.66 o 
  -2   9  12     1568.22     1496.73     80.67 o 
  -1   9  12       20.38      -38.08     38.08 o 
   0   9  12      457.11      479.44    102.12 o 
   1   9  12     1716.22     1640.17    105.35 o 
   2   9  12        0.14      -58.17     58.17 o 
   3   9  12     1058.25     1314.43    119.13 o 
   4   9  12       83.29      280.39     85.45 o 
   5   9  12       63.23       19.25     53.30 o 
   6   9  12      604.79      727.12     78.75 o 
   7   9  12       91.82       46.01     57.22 o 
  -7  10  12       20.90      -42.16     42.16 o 
  -6  10  12        0.07      -35.91     41.96 o 
  -5  10  12     1018.73     1261.40     80.95 o 
  -4  10  12      416.45      374.14     52.15 o 
  -3  10  12      239.14      213.66     45.47 o 
  -2  10  12      330.75      388.40     59.69 o 
  -1  10  12      104.63       98.69     47.23 o 
   0  10  12       67.13       41.02     42.95 o 
   1  10  12      136.94      195.78     68.49 o 
   2  10  12      222.48      110.33     84.07 o 
   3  10  12     3106.36     3249.47    152.45 o 
   4  10  12       34.04       19.82     54.56 o 
   5  10  12       17.98       33.83     49.83 o 
   6  10  12       45.79       -5.23     49.61 o 
   7  10  12      475.49      467.25     76.61 o 
  -7  11  12       86.57       81.55     50.72 o 
  -6  11  12      214.88      249.37     68.45 o 
  -5  11  12        4.94        0.90     38.91 o 
  -4  11  12        1.81      -36.96     36.96 o 
  -3  11  12     1595.16     1579.86     86.02 o 
  -2  11  12     1647.35     1598.81     83.34 o 
  -1  11  12     1104.09     1208.76     84.20 o 
   0  11  12      806.43      901.72     78.32 o 
   1  11  12      754.45      752.59     92.98 o 
   2  11  12        5.98      -56.30     56.30 o 
   3  11  12     1157.31     1460.66    124.98 o 
   4  11  12        0.04      -49.04     49.04 o 
   5  11  12       77.09       27.30     63.33 o 
   6  11  12      381.56      364.24     70.01 o 
  -6  12  12       98.08      132.00     59.08 o 
  -5  12  12       14.20       19.18     50.88 o 
  -4  12  12       15.41       18.47     47.84 o 
  -3  12  12       20.41      -27.72     58.24 o 
  -2  12  12      433.45      533.64     85.56 o 
  -1  12  12      417.55      514.22     64.95 o 
   0  12  12      923.16     1103.35     84.27 o 
   1  12  12     1159.59     1374.59    220.04 o 
   2  12  12       12.08      -62.08     62.08 o 
   3  12  12       71.12       65.60     64.82 o 
   4  12  12     1125.89     1302.91     94.89 o 
   5  12  12      584.43      673.41     78.67 o 
   6  12  12       99.77       82.83     58.00 o 
  -6  13  12      173.73      187.30     64.31 o 
  -5  13  12      139.34      177.97     58.99 o 
  -4  13  12     1067.55     1197.55     88.96 o 
  -3  13  12      203.85      125.48     65.24 o 
  -2  13  12        5.17      -35.41     57.63 o 
  -1  13  12     1234.04     1481.27    112.75 o 
   0  13  12      101.96      145.62     52.63 o 
   1  13  12        4.37      -48.56     48.56 o 
   2  13  12      189.60      206.15     93.51 o 
   3  13  12        6.31      -46.43     55.79 o 
   4  13  12      364.54      339.43     63.60 o 
   5  13  12      214.98      243.73     60.83 o 
   6  13  12      124.05      122.18     81.08 o 
  -6  14  12      152.33      170.27     62.09 o 
  -5  14  12       45.60       49.73     53.31 o 
  -4  14  12     1272.71     1461.82     92.65 o 
  -3  14  12       10.93      -55.45     55.45 o 
  -2  14  12      652.54      628.33     91.41 o 
  -1  14  12      178.52      219.33     81.62 o 
   0  14  12      324.08      226.41     71.96 o 
   1  14  12       33.61       36.47    111.34 o 
   2  14  12     3090.68     3068.68    150.70 o 
   3  14  12        3.07      -11.01     58.47 o 
   4  14  12       39.79       -5.78     58.93 o 
   5  14  12        1.42      -30.22     48.70 o 
   6  14  12      291.34      235.18     68.24 o 
  -5  15  12      646.34      696.36     83.50 o 
  -4  15  12      241.82      278.67     67.28 o 
  -3  15  12      221.32      119.22     80.78 o 
  -2  15  12      119.24      129.54     68.04 o 
  -1  15  12     1479.62     1714.19    131.21 o 
   0  15  12       63.08       59.14     66.42 o 
   1  15  12        0.38      -49.88     53.37 o 
   2  15  12      294.35      488.34     84.82 o 
   3  15  12       34.82      -27.33     55.71 o 
   4  15  12      436.99      325.04     65.34 o 
   5  15  12      231.30      108.11     53.89 o 
  -5  16  12        7.41      -36.99     49.99 o 
  -4  16  12       58.38       15.40     53.85 o 
  -3  16  12        0.58      -26.95     60.70 o 
  -2  16  12       28.11      -49.26     55.84 o 
  -1  16  12      162.63      206.93     73.36 o 
   0  16  12     1177.84     1480.34    115.03 o 
   1  16  12      190.39      204.43    104.45 o 
   2  16  12       78.98       -8.82     55.97 o 
   3  16  12        0.30      -50.11     81.09 o 
   4  16  12       68.16       81.21     69.12 o 
   5  16  12      188.75      164.50     60.80 o 
  -5  17  12        9.47      -46.14     56.33 o 
  -4  17  12      209.64      266.12     99.88 o 
  -3  17  12      218.78      203.76     79.86 o 
  -2  17  12      321.03      329.50     84.99 o 
  -1  17  12      253.11      270.04     78.80 o 
   0  17  12      318.58      431.09    245.40 o 
   1  17  12      766.59      891.39    151.15 o 
   2  17  12       71.54       95.74     84.70 o 
   3  17  12      112.75       70.21     80.03 o 
   4  17  12       10.60       25.34     66.87 o 
  -4  18  12        0.23      -30.95     63.26 o 
  -3  18  12       36.72      -46.24     62.88 o 
  -2  18  12       22.79        8.69     63.76 o 
  -1  18  12       24.14       28.34     64.40 o 
   0  18  12       34.40       30.48     61.12 o 
   1  18  12      267.74      360.18     93.62 o 
   2  18  12       29.16      -29.08     76.62 o 
   3  18  12      779.96     1072.04    156.24 o 
   4  18  12       21.36      -38.56     61.83 o 
  -3  19  12      527.76      471.92    109.97 o 
  -2  19  12      421.01      528.34     93.44 o 
  -1  19  12       74.15       61.23     68.04 o 
   0  19  12        8.64       46.93     83.96 o 
   1  19  12      325.61      449.39     86.07 o 
   2  19  12       26.25       29.51     78.97 o 
   3  19  12      124.61       39.06     92.77 o 
  -2  20  12      136.29      111.73     76.92 o 
  -1  20  12       44.92       -0.02     66.08 o 
   0  20  12      983.22     1116.40    115.67 o 
   1  20  12       14.51       -4.35     60.00 o 
   2  20  12       14.28       16.77     90.65 o 
  -7   0  13     1186.14     1253.04    149.87 o 
  -5   0  13       28.67       27.92     60.66 o 
  -3   0  13        1.15      -44.19     44.19 o 
  -1   0  13     2774.66     2769.52    188.48 o 
   1   0  13     1740.94     1878.09    163.88 o 
   3   0  13      168.08      314.39    108.91 o 
   5   0  13     1919.25     1844.76    178.32 o 
   7   0  13      792.57      855.95    181.71 o 
  -7   1  13       39.52       82.16     49.97 o 
  -6   1  13        0.24       -4.46     41.79 o 
  -5   1  13      385.38      389.46     57.33 o 
  -4   1  13     1584.55     1543.83     75.15 o 
  -3   1  13       99.43       34.19     38.90 o 
  -2   1  13       72.36      -29.83     49.33 o 
  -1   1  13      855.32     1073.18    107.30 o 
   0   1  13     1593.22     1538.04    142.13 o 
   1   1  13      702.45      950.53    120.48 o 
   2   1  13      138.76      152.01     71.57 o 
   3   1  13      798.01      682.60     96.03 o 
   4   1  13      241.50       97.67     73.90 o 
   5   1  13      466.77      552.72    113.57 o 
   6   1  13       51.64       98.07     77.24 o 
   7   1  13       35.39       -2.70     71.67 o 
  -7   2  13       10.79      -43.86     43.86 o 
  -6   2  13      411.38      465.79     62.67 o 
  -5   2  13      853.47     1037.09     79.93 o 
  -4   2  13      256.09      340.15     52.49 o 
  -3   2  13      167.06      152.41     45.19 o 
  -2   2  13     1192.64     1292.69    112.28 o 
  -1   2  13        0.99      -43.34     43.34 o 
   0   2  13      100.98      125.51     63.58 o 
   1   2  13      244.73      338.27     75.65 o 
   2   2  13     2427.45     2533.50    133.57 o 
   3   2  13      379.02      318.58     83.03 o 
   4   2  13        2.29      -59.29     59.29 o 
   5   2  13       20.72      -66.73     66.73 o 
   6   2  13      681.92      697.06    173.75 o 
   7   2  13      214.01      163.41     85.69 o 
  -7   3  13      185.90       98.68     61.03 o 
  -6   3  13      730.28      780.13     70.92 o 
  -5   3  13      250.50      285.65     54.17 o 
  -4   3  13      105.68        1.74     38.87 o 
  -3   3  13      812.85      849.13     66.30 o 
  -2   3  13      726.19      712.08     88.77 o 
  -1   3  13      154.28      109.85     61.40 o 
   0   3  13      179.29      274.62    108.79 o 
   1   3  13      216.77      319.82     73.86 o 
   2   3  13      247.74      138.47     71.83 o 
   3   3  13      383.04      345.15     88.63 o 
   4   3  13      161.17      116.84     78.76 o 
   5   3  13      254.17      190.90     82.18 o 
   6   3  13      668.04      768.79    224.39 o 
   7   3  13      187.02      123.98    105.62 o 
  -7   4  13       57.72       -8.59     54.38 o 
  -6   4  13      244.75      267.96     55.48 o 
  -5   4  13        0.51      -39.74     39.74 o 
  -4   4  13       72.02      -33.57     33.57 o 
  -3   4  13        8.30       34.00     46.36 o 
  -2   4  13      584.08      608.28     68.13 o 
  -1   4  13      158.89       17.06     52.60 o 
   0   4  13     4275.19     4576.07    171.69 o 
   1   4  13       71.05      135.61     64.76 o 
   2   4  13        5.92      -56.74     56.74 o 
   3   4  13      304.33      278.19     82.88 o 
   4   4  13     3042.92     3118.01    267.23 o 
   5   4  13       96.12      127.14     77.09 o 
   6   4  13        0.08       13.69     91.17 o 
  -7   5  13        0.10      -27.60     54.42 o 
  -6   5  13      362.69      474.84     75.05 o 
  -5   5  13       99.68       98.44     47.17 o 
  -4   5  13       11.35      -31.53     39.73 o 
  -3   5  13     2094.82     2072.55    107.11 o 
  -2   5  13      893.36     1034.91     80.29 o 
  -1   5  13        4.19       23.01     62.52 o 
   0   5  13      321.40      458.37    132.26 o 
   1   5  13      655.87      768.86     95.21 o 
   2   5  13       24.04       -6.89     60.07 o 
   3   5  13      941.99     1267.04    120.12 o 
   4   5  13        4.16       54.78     73.08 o 
   5   5  13       19.16      -15.51     71.64 o 
   6   5  13      570.10      601.33    103.87 o 
  -7   6  13       39.36      -31.47     48.60 o 
  -6   6  13       70.22        4.67     45.43 o 
  -5   6  13      646.29      665.82    105.50 o 
  -4   6  13      129.17       97.84     44.17 o 
  -3   6  13      356.14      330.14     61.35 o 
  -2   6  13      490.25      492.38     62.13 o 
  -1   6  13       57.62        1.96     55.60 o 
   0   6  13        0.03      -32.18     55.15 o 
   1   6  13      970.00      950.33    186.91 o 
   2   6  13      748.11      680.33     94.83 o 
   3   6  13     1064.41     1325.83    130.87 o 
   4   6  13        0.00      -18.07     66.82 o 
   5   6  13      107.18      -33.05     70.60 o 
   6   6  13        1.79       27.38     72.49 o 
  -6   7  13      282.48      261.99     57.22 o 
  -5   7  13       53.78      -31.21     41.01 o 
  -4   7  13      485.88      507.59     52.33 o 
  -3   7  13      320.17      398.54     61.17 o 
  -2   7  13     1251.17     1388.97     88.62 o 
  -1   7  13     1130.48     1157.71    120.68 o 
   0   7  13      198.13      240.20     73.31 o 
   1   7  13      823.33      932.75    133.32 o 
   2   7  13        1.17      -35.46     57.78 o 
   3   7  13     1037.25     1346.01    123.75 o 
   4   7  13      412.17      546.42     98.29 o 
   5   7  13       80.34       37.91     74.06 o 
   6   7  13      239.92      377.16     96.32 o 
  -6   8  13      177.00      167.51     52.16 o 
  -5   8  13      107.05       25.96     45.42 o 
  -4   8  13       21.04       47.97     44.52 o 
  -3   8  13      476.49      554.07     69.34 o 
  -2   8  13      237.33      175.26     54.98 o 
  -1   8  13      443.50      667.30    170.14 o 
   0   8  13      550.95      488.31     80.57 o 
   1   8  13      579.89      614.25     88.74 o 
   2   8  13       29.43       -4.08     62.26 o 
   3   8  13      439.00      486.07     90.60 o 
   4   8  13      533.21      555.88     97.76 o 
   5   8  13      617.17      622.35     90.03 o 
   6   8  13        4.71      -11.35     66.92 o 
  -6   9  13       14.01      -45.15     45.15 o 
  -5   9  13      228.22      139.18     48.68 o 
  -4   9  13     1620.71     1687.54     81.39 o 
  -3   9  13      219.56      287.81     75.05 o 
  -2   9  13        1.56      -12.75     44.03 o 
  -1   9  13     1463.73     1580.80    184.06 o 
   0   9  13      114.74      100.41     68.99 o 
   1   9  13      415.70      449.36     82.33 o 
   2   9  13        3.04       31.25     67.09 o 
   3   9  13      293.90      308.54     83.76 o 
   4   9  13      114.86      181.32     76.58 o 
   5   9  13      309.25      311.07     64.85 o 
   6   9  13       16.49      -49.26     49.26 o 
  -6  10  13        0.94      -30.88     42.65 o 
  -5  10  13      220.94      241.37     52.79 o 
  -4  10  13      547.87      603.00     73.17 o 
  -3  10  13        2.73        9.31     60.71 o 
  -2  10  13      843.60      781.51     77.13 o 
  -1  10  13       45.06      122.27     63.99 o 
   0  10  13       46.95       15.28     59.41 o 
   1  10  13       67.82      109.57     64.62 o 
   2  10  13     2562.83     2685.83    142.74 o 
   3  10  13       23.46       81.53     68.80 o 
   4  10  13        4.58       -7.31     78.66 o 
   5  10  13       18.04      -49.92     49.92 o 
  -6  11  13      131.65       67.63     48.63 o 
  -5  11  13      573.11      565.65     92.41 o 
  -4  11  13      699.06      878.78    182.36 o 
  -3  11  13      490.39      593.06     93.41 o 
  -2  11  13       43.48       12.33     60.70 o 
  -1  11  13     1182.23     1324.76     88.79 o 
   0  11  13       56.49       87.74     83.53 o 
   1  11  13        5.16       35.63     80.45 o 
   2  11  13      111.55      151.80     69.58 o 
   3  11  13       27.16       84.13     70.34 o 
   4  11  13      600.99      751.38    105.85 o 
   5  11  13      249.05      195.13     59.29 o 
  -5  12  13       32.55       50.29     57.43 o 
  -4  12  13      102.39       74.29     63.17 o 
  -3  12  13       35.30       50.67     62.49 o 
  -2  12  13       22.96       52.27     63.09 o 
  -1  12  13       16.02       16.04     56.76 o 
   0  12  13     2125.35     2194.53    125.92 o 
   1  12  13       29.91       82.67     63.71 o 
   2  12  13       25.26      -56.82     56.82 o 
   3  12  13       51.89       -9.87     62.73 o 
   4  12  13      682.29      832.55    107.54 o 
   5  12  13       72.57      -20.87     49.50 o 
  -5  13  13        2.55      -33.52     52.52 o 
  -4  13  13      128.99      187.49    115.59 o 
  -3  13  13      173.68      218.01     76.56 o 
  -2  13  13      651.41      620.64     93.16 o 
  -1  13  13      179.92      319.98     81.27 o 
   0  13  13       97.49      170.28     71.78 o 
   1  13  13     1149.52     1317.76    180.56 o 
   2  13  13        2.10       19.49     62.14 o 
   3  13  13      668.44      750.66    102.28 o 
   4  13  13        8.97      -61.90     61.90 o 
  -4  14  13      134.25       73.95     70.17 o 
  -3  14  13      142.04      178.94     80.67 o 
  -2  14  13       36.93       72.52     72.28 o 
  -1  14  13        0.12       11.61     59.34 o 
   0  14  13       17.95       56.04     99.56 o 
   1  14  13      473.50      731.91    178.65 o 
   2  14  13       16.53      -19.20     65.37 o 
   3  14  13      846.00      928.92    109.80 o 
   4  14  13       47.73        5.63    177.58 o 
  -4  15  13       27.08       91.00     71.09 o 
  -3  15  13      346.07      400.98     89.38 o 
  -2  15  13      391.38      363.61     88.72 o 
  -1  15  13      348.78      337.79    119.42 o 
   0  15  13       31.48      -26.53     81.10 o 
   1  15  13      357.98      474.03    129.50 o 
   2  15  13       12.16       24.09     59.76 o 
   3  15  13      196.49      282.29     82.19 o 
   4  15  13        6.28       49.37     67.58 o 
  -3  16  13       82.92      163.10     74.12 o 
  -2  16  13        3.88      -57.31     57.31 o 
  -1  16  13      493.86      563.64     98.67 o 
   0  16  13     1165.97     1390.68    183.84 o 
   1  16  13       53.02      -72.59     72.59 o 
   2  16  13        1.45       22.53     64.21 o 
   3  16  13       24.90       -9.05     61.60 o 
  -2  17  13       19.81       46.70     69.99 o 
  -1  17  13      319.25      320.35     86.28 o 
   0  17  13      161.12      167.71    101.26 o 
   1  17  13       17.00        2.76     80.88 o 
   2  17  13       12.94       46.92     86.83 o 
  -1  18  13        2.55      -34.61     65.14 o 
   0  18  13        7.33      -29.50     92.99 o 
   1  18  13       20.50      -73.87     89.81 o 
  -6   0  14       60.76      -29.35     65.44 o 
  -4   0  14       12.11      -48.13     48.13 o 
  -2   0  14      119.70       -6.58     76.42 o 
   0   0  14     3577.49     3410.32    214.80 o 
   2   0  14       87.33      181.93    105.51 o 
   4   0  14     1611.10     1901.65    181.29 o 
  -6   1  14      514.38      577.84     85.98 o 
  -5   1  14       52.46       22.80     44.77 o 
  -4   1  14        6.62      -34.93     34.93 o 
  -3   1  14      859.58     1023.39    106.73 o 
  -2   1  14      561.02      553.80     87.36 o 
  -1   1  14       12.70       -2.23     58.52 o 
   0   1  14       62.25      109.01     68.91 o 
   1   1  14      152.90      243.18     75.56 o 
   2   1  14       61.54       88.90     72.71 o 
   3   1  14      302.13      406.27     91.84 o 
   4   1  14       24.93       42.41     74.49 o 
   5   1  14        6.88      -85.13     85.13 o 
  -6   2  14       11.39      -20.63     44.78 o 
  -5   2  14      728.49      771.31     71.33 o 
  -4   2  14        5.20      -38.95     38.95 o 
  -3   2  14      593.94      516.77     87.94 o 
  -2   2  14      427.02      462.14     85.99 o 
  -1   2  14       18.60      -50.67     55.84 o 
   0   2  14        0.39        8.89     58.09 o 
   1   2  14      820.55      935.34    161.34 o 
   2   2  14     1195.07     1345.62    121.64 o 
   3   2  14      578.58      622.60     99.97 o 
   4   2  14       44.07      -49.13     63.90 o 
   5   2  14       46.34      -15.21     77.80 o 
  -6   3  14      279.00      229.18     53.70 o 
  -5   3  14      118.40       41.43     46.97 o 
  -4   3  14      904.02     1080.92    135.14 o 
  -3   3  14       76.70       10.62     59.47 o 
  -2   3  14      300.04      286.94     71.52 o 
  -1   3  14      404.20      581.98     86.36 o 
   0   3  14      182.41       85.62     63.18 o 
   1   3  14      442.23      387.28    101.26 o 
   2   3  14      195.48      378.54    100.73 o 
   3   3  14      470.85      577.99     99.41 o 
   4   3  14      424.33      406.71    107.73 o 
   5   3  14      382.72      337.78    197.11 o 
  -6   4  14      144.74      107.70     61.53 o 
  -5   4  14      101.27       58.83     46.64 o 
  -4   4  14        9.67        2.72     49.18 o 
  -3   4  14       82.19       23.23     69.63 o 
  -2   4  14       11.23      -50.12     50.12 o 
  -1   4  14     1154.85     1359.67    169.93 o 
   0   4  14      229.73      304.43     77.84 o 
   1   4  14      599.25      711.93    100.94 o 
   2   4  14       60.04      -56.88     56.88 o 
   3   4  14      559.31      627.88    146.37 o 
   4   4  14       12.42       11.42     73.48 o 
   5   4  14      658.43      620.47    126.84 o 
  -5   5  14       95.73      115.31     50.59 o 
  -4   5  14     1148.19     1381.57     98.18 o 
  -3   5  14       13.91       -1.49     52.99 o 
  -2   5  14       65.68       63.87     70.90 o 
  -1   5  14      675.94      867.62     97.02 o 
   0   5  14      571.66      534.59     87.59 o 
   1   5  14      315.08      364.93     80.09 o 
   2   5  14      104.45      105.52     70.01 o 
   3   5  14      552.00      388.18    103.49 o 
   4   5  14      137.07      187.85     81.31 o 
   5   5  14      348.02      323.74     98.43 o 
  -5   6  14       46.29        6.79     47.19 o 
  -4   6  14       34.86       63.15     59.02 o 
  -3   6  14       55.83        9.55     48.15 o 
  -2   6  14      905.02     1036.94    106.09 o 
  -1   6  14       48.21        6.99     56.06 o 
   0   6  14       25.37       -3.81     58.07 o 
   1   6  14       88.72       69.58     62.77 o 
   2   6  14     2246.83     2258.02    131.99 o 
   3   6  14       16.05        5.24     70.78 o 
   4   6  14       65.07       34.56     78.19 o 
   5   6  14        1.19      -30.87     75.58 o 
  -5   7  14      271.90      231.70     56.59 o 
  -4   7  14      411.67      377.70     83.45 o 
  -3   7  14      510.75      550.03     73.72 o 
  -2   7  14      225.50      240.75    102.64 o 
  -1   7  14      322.68      334.55     76.31 o 
   0   7  14        7.93       -1.02     55.17 o 
   1   7  14       28.42      -46.30     84.28 o 
   2   7  14       21.73       98.22     72.22 o 
   3   7  14       78.92      117.47     72.73 o 
   4   7  14      113.15      141.93    102.96 o 
   5   7  14      517.24      556.75    105.82 o 
  -5   8  14       43.97       24.32     47.52 o 
  -4   8  14        5.46      -69.21     69.63 o 
  -3   8  14       22.61      -35.14     45.82 o 
  -2   8  14        2.07       -5.69     60.17 o 
  -1   8  14       17.75        2.05     58.00 o 
   0   8  14     2273.11     2202.93    125.39 o 
   1   8  14       12.68        0.63     64.74 o 
   2   8  14       25.23       -8.11     67.17 o 
   3   8  14        6.13       29.17     66.86 o 
   4   8  14     1306.66     1312.37    128.75 o 
  -5   9  14      257.56      296.14     85.60 o 
  -4   9  14       56.44       -2.16     62.60 o 
  -3   9  14      417.35      484.40     94.67 o 
  -2   9  14     1071.28     1063.29    106.49 o 
  -1   9  14       97.10      -10.07     63.95 o 
   0   9  14       52.57       83.97     60.31 o 
   1   9  14      422.74      413.39     85.88 o 
   2   9  14        5.43      -52.75     60.71 o 
   3   9  14     1200.71     1563.73    164.94 o 
   4   9  14       48.86       38.26     74.16 o 
  -4  10  14       94.28       21.60     66.58 o 
  -3  10  14      186.93      123.93     73.31 o 
  -2  10  14       56.79       83.85     86.61 o 
  -1  10  14       21.31      -58.50     58.50 o 
   0  10  14       15.43      -21.35     62.72 o 
   1  10  14      593.36      886.32    103.21 o 
   2  10  14      182.19      151.45     77.00 o 
   3  10  14      127.83      230.22    153.91 o 
   4  10  14       21.86       88.66     79.50 o 
  -4  11  14      150.41       38.55     74.40 o 
  -3  11  14       80.47       -9.90     65.37 o 
  -2  11  14      477.68      399.74    135.44 o 
  -1  11  14      289.68      247.78     74.98 o 
   0  11  14       16.52       44.89     66.18 o 
   1  11  14      302.38      346.66     82.16 o 
   2  11  14        4.73      -61.44     61.54 o 
   3  11  14      334.34      385.45    130.97 o 
  -3  12  14       58.29       66.42     67.21 o 
  -2  12  14        3.22      -37.91     72.82 o 
  -1  12  14     1001.41     1037.87    168.34 o 
   0  12  14      638.38      690.62     95.14 o 
   1  12  14      121.02       86.61     68.94 o 
   2  12  14       48.31        0.90     81.94 o 
   3  12  14       36.04      -26.28     69.31 o 
  -3  13  14       31.76      -44.23     69.20 o 
  -2  13  14      149.88      112.12     73.67 o 
  -1  13  14      393.13      501.20    139.05 o 
   0  13  14      346.44      238.83    109.97 o 
   1  13  14       55.83      -50.92     77.91 o 
   2  13  14        6.24       36.72     71.36 o 
  -2  14  14      514.40      548.21     98.32 o 
  -1  14  14        2.49      -56.04     87.26 o 
   0  14  14        2.07       -1.27     77.70 o 
   1  14  14       28.54       99.56     96.80 o 
   2  14  14     1550.10     1736.86    128.00 o 
  -1  15  14      330.68      255.39    117.61 o 
   0  15  14       45.20      -41.18     93.20 o 
  -3   0  15        9.18      -25.90     83.86 o 
  -1   0  15      985.96     1208.33    166.22 o 
   1   0  15      797.79      799.46    147.96 o 
   3   0  15      357.39      276.40    121.86 o 
  -4   1  15      763.90     1003.43    115.05 o 
  -3   1  15       15.03      -33.75     64.01 o 
  -2   1  15       63.52      -21.07     82.90 o 
  -1   1  15       66.89      -24.11     53.51 o 
   0   1  15      245.59      150.90     70.15 o 
   1   1  15      277.51      283.61     78.22 o 
   2   1  15       52.64      196.33     88.21 o 
   3   1  15      172.61      132.79     77.08 o 
   4   1  15      123.82      152.89     87.02 o 
  -4   2  15        5.15        1.32     63.54 o 
  -3   2  15      368.15      238.47     74.08 o 
  -2   2  15      244.01      255.63     72.99 o 
  -1   2  15        2.75      -54.71     54.71 o 
   0   2  15       23.19       88.39     64.79 o 
   1   2  15      258.83      263.36     80.81 o 
   2   2  15     1591.17     1873.96    135.43 o 
   3   2  15       19.66        1.35     67.40 o 
  -4   3  15       98.56      133.55     73.67 o 
  -3   3  15      315.29      283.21     78.23 o 
  -2   3  15      365.63      501.78     86.90 o 
  -1   3  15        0.90      -21.55     71.33 o 
   0   3  15      116.90       11.89     62.59 o 
   1   3  15       20.56      -32.28     76.11 o 
   2   3  15       34.35       76.61     69.31 o 
   3   3  15      178.28      198.67     82.96 o 
  -4   4  15        0.44        5.57     64.04 o 
  -3   4  15       33.03       10.66     81.30 o 
  -2   4  15       23.63       23.94     62.54 o 
  -1   4  15       16.25        1.77     59.65 o 
   0   4  15     1560.61     1638.26    115.83 o 
   1   4  15       18.62       14.59     64.99 o 
   2   4  15       88.44       83.40     73.56 o 
   3   4  15        1.46      -29.97     68.88 o 
  -3   5  15      386.07      350.63     85.52 o 
  -2   5  15      655.65      653.49     95.44 o 
  -1   5  15       20.29       22.19     63.34 o 
   0   5  15       34.97      159.02     78.44 o 
   1   5  15      120.13       97.93     78.65 o 
   2   5  15        0.91      -63.26     63.26 o 
   3   5  15      488.94      459.01    133.21 o 
  -3   6  15      501.08      451.71     91.10 o 
  -2   6  15       91.49       49.26     63.89 o 
  -1   6  15        3.94       55.32     65.39 o 
   0   6  15        4.50      -26.62     63.35 o 
   1   6  15      499.68      506.85     91.52 o 
   2   6  15      138.08      177.30     72.80 o 
   3   6  15       41.88      -26.16     68.66 o 
  -3   7  15        0.19      -60.08     60.08 o 
  -2   7  15      341.44      476.03     90.75 o 
  -1   7  15      239.20      264.21     76.23 o 
   0   7  15        6.06       -3.43     59.97 o 
   1   7  15      179.99      134.40     70.98 o 
   2   7  15       86.23       99.14     76.26 o 
   3   7  15      343.18      353.90     89.15 o 
  -3   8  15       37.82       -3.40    104.66 o 
  -2   8  15       14.80       -4.56     61.46 o 
  -1   8  15     1023.59     1473.64    172.07 o 
   0   8  15      205.37      232.98     78.66 o 
   1   8  15       87.44       61.07     68.15 o 
   2   8  15       45.32      -62.46     65.29 o 
  -2   9  15       58.24      121.64    105.51 o 
  -1   9  15      531.98      669.64     98.24 o 
   0   9  15      295.73      352.85     80.78 o 
   1   9  15      177.78       98.49     73.89 o 
   2   9  15       36.66       57.02     71.60 o 
  -1  10  15        8.34      -41.85     64.30 o 
   0  10  15        0.14      -24.41     67.89 o 
   1  10  15       94.94       46.82     67.62 o 
                                                 
